# Supplementary material for: Insights into the ecological roles and evolution of methyl-coenzyme M reductase-containing hot spring Archaea
Source: Nat Commun. 2019 Oct 8;10:4574. doi: 10.1038/s41467-019-12574-y (PMC6783470; doi:10.1038/s41467-019-12574-y)
Supplement: Supplementary file 5 — Supplementary Data 1 [file 41467_2019_12574_MOESM5_ESM.txt]

(Halobacterota_Methanosarcinia_Methanosarcinales_Methanosarcinaceae_Methanosarcina_RS_GCF_000970265.1:0.0299092699,((((((((((((((((((((((((((((((((Thermoplasmatota_MGII_MGII_MGIIA_UBA120_GB_GCA_002694245.1:0.0852369026,(((((Thermoplasmatota_MGII_MGII_MGIIA_UBA120_GB_GCA_002727695.1:0.0145037336,Thermoplasmatota_MGII_MGII_MGIIA_UBA120_GB_GCA_002498185.1:0.0079769014)100/100:0.0135828810,(Thermoplasmatota_MGII_MGII_MGIIA_UBA120_GB_GCA_002709705.1:0.0220106884,Thermoplasmatota_MGII_MGII_MGIIA_UBA120_GB_GCA_002710205.1:0.0220241601)98.5/100:0.0080154629)100/100:0.0121673486,((Thermoplasmatota_MGII_MGII_MGIIA_UBA120_GB_GCA_002715725.1:0.0003900531,Thermoplasmatota_MGII_MGII_MGIIA_UBA120_GB_GCA_002496175.1:0.0007013630)100/100:0.0169094352,Thermoplasmatota_MGII_MGII_MGIIA_UBA120_GB_GCA_002504805.1:0.0071143579)100/100:0.0323901458)100/100:0.0200415856,Thermoplasmatota_MGII_MGII_MGIIA_UBA120_GB_GCA_002720115.1:0.0955257450)100/100:0.0205722176,(Thermoplasmatota_MGII_MGII_MGIIA_UBA120_GB_GCA_002701145.1:0.0807088732,Thermoplasmatota_MGII_MGII_MGIIA_UBA120_GB_GCA_002689345.1:0.0554848819)100/100:0.0195182280)99.9/100:0.0181930934)99.9/100:0.0198035861,((Thermoplasmatota_MGII_MGII_MGIIA_UBA120_GB_GCA_002710015.1:0.0018616613,Thermoplasmatota_MGII_MGII_MGIIA_UBA120_GB_GCA_002495045.1:0.0148416247)100/100:0.0539227640,Thermoplasmatota_MGII_MGII_MGIIA_UBA120_GB_GCA_002507425.1:0.0816174027)100/100:0.0767404050)100/100:0.0245506061,Thermoplasmatota_MGII_MGII_MGIIA_UBA120_GB_GCA_002727515.1:0.1375859955)100/100:0.0398891166,(Thermoplasmatota_MGII_MGII_MGIIA_UBA120_GB_GCA_002503295.1:0.0016593284,Thermoplasmatota_MGII_MGII_MGIIA_UBA120_GB_GCA_002706615.1:0.0019129929)100/100:0.1274166218)100/100:0.0843885786,(((((Thermoplasmatota_MGII_MGII_MGIIA_Thermoplasmatota_MGII_MGII_MGIIA_UBA12002_UBA12002_GB_GCA_002719395.1:0.0019000254,Thermoplasmatota_MGII_MGII_MGIIA_UBA12002_UBA12002:0.0014290349)100/100:0.0045625001,Thermoplasmatota_MGII_MGII_MGIIA_UBA12002_GB_GCA_002695145.1:0.0068377836)41.5/98:0.0025294277,Thermoplasmatota_MGII_MGII_MGIIA_UBA12002_GB_GCA_002692775.1:0.0117054966)100/100:0.0042841040,Thermoplasmatota_MGII_MGII_MGIIA_UBA12002_GB_GCA_002728595.1:0.0070877008)100/100:0.0150009165,(Thermoplasmatota_MGII_MGII_MGIIA_UBA12002_GB_GCA_002699425.1:0.0053813037,Thermoplasmatota_MGII_MGII_MGIIA_UBA12002_UBA12376:0.0172384473)100/100:0.0388872200)100/100:0.2890397093)100/100:0.0481794106,((((((((Thermoplasmatota_MGII_MGII_MGIIA_UBA562_UBA9596:0.0547761249,((((((Thermoplasmatota_MGII_MGII_MGIIA_UBA562_GB_GCA_002721085.1:0.0001449624,Thermoplasmatota_MGII_MGII_MGIIA_UBA562_UBA9354:0.0028538198)100/100:0.0141367669,Thermoplasmatota_MGII_MGII_MGIIA_UBA562_UBA8725:0.0142863466)100/100:0.0359762697,Thermoplasmatota_MGII_MGII_MGIIA_UBA562_GB_GCA_002506025.1:0.0406682776)100/100:0.0264693720,Thermoplasmatota_MGII_MGII_MGIIA_UBA562_GB_GCA_002505355.1:0.0738789805)99.9/100:0.0174157012,Thermoplasmatota_MGII_MGII_MGIIA_UBA562_GB_GCA_002496955.1:0.0915992297)99.8/100:0.0147788482,Thermoplasmatota_MGII_MGII_MGIIA_UBA562_GB_GCA_002494865.1:0.0642283232)69.8/100:0.0089928887)100/100:0.0376133389,(Thermoplasmatota_MGII_MGII_MGIIA_UBA562_UBA8734:0.0227974128,(Thermoplasmatota_MGII_MGII_MGIIA_UBA562_GB_GCA_002726395.1:0.0052337242,Thermoplasmatota_MGII_MGII_MGIIA_UBA562_GB_GCA_002494685.1:0.0002767498)100/100:0.0279644185)100/100:0.0768201279)100/100:0.0698893378,(((Thermoplasmatota_MGII_MGII_MGIIA_UBA562_GB_GCA_002702945.1:0.0011939009,Thermoplasmatota_MGII_MGII_MGIIA_UBA562_GB_GCA_002502485.1:0.0021539375)100/100:0.0384545114,Thermoplasmatota_MGII_MGII_MGIIA_UBA562_GB_GCA_002502415.1:0.0594277627)100/100:0.0414223863,(Thermoplasmatota_MGII_MGII_MGIIA_UBA562_GB_GCA_002701025.1:0.0182041928,Thermoplasmatota_MGII_MGII_MGIIA_UBA562_GB_GCA_002697705.1:0.0182563952)100/100:0.0561036020)100/100:0.0587839883)100/100:0.0598591280,(((Thermoplasmatota_MGII_MGII_MGIIA_UBA562_GB_GCA_002499545.1:0.0002067476,Thermoplasmatota_MGII_MGII_MGIIA_UBA562_GB_GCA_002730005.1:0.0008716711)100/100:0.0936134796,((Thermoplasmatota_MGII_MGII_MGIIA_UBA562_GB_GCA_002506275.1:0.0642794624,Thermoplasmatota_MGII_MGII_MGIIA_UBA562_GB_GCA_002687075.1:0.0744654535)63.5/96:0.0199059025,(Thermoplasmatota_MGII_MGII_MGIIA_UBA562_GB_GCA_002170315.1:0.0251985562,Thermoplasmatota_MGII_MGII_MGIIA_UBA562_GB_GCA_002499705.1:0.0298842948)100/100:0.0542459220)100/100:0.0479197120)100/100:0.0347207857,((Thermoplasmatota_MGII_MGII_MGIIA_UBA562_UBA8160:0.0366144613,Thermoplasmatota_MGII_MGII_MGIIA_UBA562_GB_GCA_000246735.1:0.0446339787)100/100:0.0227000650,((Thermoplasmatota_MGII_MGII_MGIIA_UBA562_GB_GCA_002502605.1:0.0489645834,Thermoplasmatota_MGII_MGII_MGIIA_UBA562_GB_GCA_002495535.1:0.0458237717)99.7/100:0.0130929315,Thermoplasmatota_MGII_MGII_MGIIA_UBA562_UBA9513:0.0608801737)99/100:0.0110927255)100/100:0.0628825133)100/100:0.0498585789)24.4/94:0.0181031077,Thermoplasmatota_MGII_MGII_MGIIA_UBA562_GB_GCA_002499015.1:0.1967115549)100/100:0.0301160077,((((((Thermoplasmatota_MGII_MGII_MGIIA_UBA253_GB_GCA_002495645.1:0.0002852288,Thermoplasmatota_MGII_MGII_MGIIA_UBA253_GB_GCA_002716785.1:0.0013670614)100/100:0.0312333215,Thermoplasmatota_MGII_MGII_MGIIA_UBA253_UBA7982:0.0405522061)100/100:0.0330788981,(((Thermoplasmatota_MGII_MGII_MGIIA_UBA253_GB_GCA_002502295.1:0.0462302981,(Thermoplasmatota_MGII_MGII_MGIIA_UBA253_GB_GCA_002499205.1:0.0225127732,(Thermoplasmatota_MGII_MGII_MGIIA_UBA253_GB_GCA_002704515.1:0.0163254435,Thermoplasmatota_MGII_MGII_MGIIA_UBA253_UBA8339:0.0141356910)100/100:0.0090907226)100/100:0.0182232875)100/100:0.0358950443,((Thermoplasmatota_MGII_MGII_MGIIA_UBA253_GB_GCA_002722695.1:0.0002951236,Thermoplasmatota_MGII_MGII_MGIIA_UBA253_UBA9353:0.0003462487)100/100:0.0432969727,(Thermoplasmatota_MGII_MGII_MGIIA_UBA253_GB_GCA_002694525.1:0.0050798640,Thermoplasmatota_MGII_MGII_MGIIA_UBA253_UBA9150:0.0005613738)100/100:0.0382279976)100/100:0.0463153351)84.7/100:0.0099811328,((Thermoplasmatota_MGII_MGII_MGIIA_UBA253_GB_GCA_002725275.1:0.0053689889,Thermoplasmatota_MGII_MGII_MGIIA_UBA253_GB_GCA_002692625.1:0.0240234925)100/100:0.0368398574,Thermoplasmatota_MGII_MGII_MGIIA_UBA253_GB_GCA_002495105.1:0.0370554338)100/100:0.0239587499)100/100:0.0156417389)100/100:0.0330006892,Thermoplasmatota_MGII_MGII_MGIIA_UBA253_GB_GCA_002728035.1:0.0946899039)100/100:0.0387277922,Thermoplasmatota_MGII_MGII_MGIIA_UBA253_GB_GCA_002494645.1:0.1127360961)100/100:0.0338465176,((Thermoplasmatota_MGII_MGII_MGIIA_UBA253_GB_GCA_002726495.1:0.0042768849,(Thermoplasmatota_MGII_MGII_MGIIA_UBA253_GB_GCA_002690785.1:0.0006246903,Thermoplasmatota_MGII_MGII_MGIIA_UBA253_GB_GCA_002502555.1:0.0006019590)100/100:0.0064391837)100/100:0.0652646239,Thermoplasmatota_MGII_MGII_MGIIA_UBA253_GB_GCA_002505405.1:0.0597149127)100/100:0.0660027918)100/100:0.1040270301)100/100:0.0402476006,((((((((((Thermoplasmatota_MGII_MGII_MGIIA_UBA618_GB_GCA_002497565.1:0.0021063826,Thermoplasmatota_MGII_MGII_MGIIA_UBA618_GB_GCA_002499195.1:0.0001357036)83.7/100:0.0001700222,(Thermoplasmatota_MGII_MGII_MGIIA_UBA618_GB_GCA_002702035.1:0.0001326457,Thermoplasmatota_MGII_MGII_MGIIA_UBA618_GB_GCA_002503015.1:0.0000603773)77.7/100:0.0000941261)98.5/100:0.0006707283,Thermoplasmatota_MGII_MGII_MGIIA_UBA618_GB_GCA_002715245.1:0.0009275872)100/100:0.0435020622,Thermoplasmatota_MGII_MGII_MGIIA_UBA618_GB_GCA_002706065.1:0.0470663207)72.1/100:0.0087754845,(Thermoplasmatota_MGII_MGII_MGIIA_UBA618_GB_GCA_002506385.1:0.0146583316,Thermoplasmatota_MGII_MGII_MGIIA_UBA618_GB_GCA_002502215.1:0.0139545601)100/100:0.0480555515)100/100:0.0127192807,Thermoplasmatota_MGII_MGII_MGIIA_UBA618_GB_GCA_002497405.1:0.0615687734)37.3/87:0.0080334496,Thermoplasmatota_MGII_MGII_MGIIA_UBA618_UBA8574:0.0511831990)82/92:0.0118143759,Thermoplasmatota_MGII_MGII_MGIIA_UBA618_GB_GCA_002719815.1:0.0526047941)100/96:0.0166374128,Thermoplasmatota_MGII_MGII_MGIIA_UBA618_GB_GCA_002726845.1:0.1171764215)100/100:0.0442718878,Thermoplasmatota_MGII_MGII_MGIIA_UBA618_GB_GCA_002496635.1:0.1061914335)100/100:0.1504923645)99.9/100:0.0323479450,((((Thermoplasmatota_MGII_MGII_MGIIA_UBA559_GB_GCA_002507165.1:0.0149221589,(Thermoplasmatota_MGII_MGII_MGIIA_UBA559_GB_GCA_002496845.1:0.0003467514,Thermoplasmatota_MGII_MGII_MGIIA_UBA559_GB_GCA_002712495.1:0.0003557855)100/100:0.0071923509)100/100:0.0388627047,(Thermoplasmatota_MGII_MGII_MGIIA_UBA559_UBA8329:0.0329467168,Thermoplasmatota_MGII_MGII_MGIIA_UBA559_UBA12206:0.0454634645)100/100:0.0175129575)20.2/91:0.0119706788,((Thermoplasmatota_MGII_MGII_MGIIA_UBA559_GB_GCA_002694585.1:0.0123091536,Thermoplasmatota_MGII_MGII_MGIIA_UBA559_GB_GCA_002497645.1:0.0111428389)100/100:0.0125815846,Thermoplasmatota_MGII_MGII_MGIIA_UBA559_GB_GCA_002505155.1:0.0351271169)100/100:0.0207901285)100/100:0.2440412761,(Thermoplasmatota_MGII_MGII_MGIIA_UBA15_GB_GCA_002495405.1:0.0002765881,Thermoplasmatota_MGII_MGII_MGIIA_UBA15_GB_GCA_002718195.1:0.0003241449)100/100:0.2329801955)100/100:0.0550456376)100/100:0.0641052165)100/100:0.0887994370,(Thermoplasmatota_MGII_MGII_MGIIA_UBA60_GB_GCA_002503395.1:0.2882266334,(Thermoplasmatota_MGII_MGII_MGIIA_UBA226_GB_GCA_002505935.1:0.0131387603,Thermoplasmatota_MGII_MGII_MGIIA_UBA226_GB_GCA_002719475.1:0.0189576115)100/100:0.2559780459)100/100:0.0511659643)100/100:0.0700473488,(((((Thermoplasmatota_MGII_MGII_MGIIA_UBA68_GB_GCA_002720275.1:0.0038683616,Thermoplasmatota_MGII_MGII_MGIIA_UBA68_GB_GCA_002498135.1:0.0004027329)100/100:0.0191377482,Thermoplasmatota_MGII_MGII_MGIIA_UBA68_GB_GCA_002692465.1:0.0210810625)100/100:0.0465839931,(Thermoplasmatota_MGII_MGII_MGIIA_UBA68_GB_GCA_002696315.1:0.0001993880,Thermoplasmatota_MGII_MGII_MGIIA_UBA68_GB_GCA_002504695.1:0.0010902885)100/100:0.0610649594)100/100:0.0500511156,Thermoplasmatota_MGII_MGII_MGIIA_UBA68_GB_GCA_002699515.1:0.0996213735)100/100:0.0467306081,Thermoplasmatota_MGII_MGII_MGIIA_UBA68_GB_GCA_002494605.1:0.1232097007)100/100:0.3158113292)100/100:0.0579111661,((((((Thermoplasmatota_MGII_MGII_MGIIB_UBA11751_GB_GCA_002495675.1:0.0245865485,((((Thermoplasmatota_MGII_MGII_MGIIB_UBA11751_GB_GCA_002507345.1:0.0027030713,Thermoplasmatota_MGII_MGII_MGIIB_UBA11751_GB_GCA_002728885.1:0.0024407246)100/100:0.0048460772,Thermoplasmatota_MGII_MGII_MGIIB_UBA11751_GB_GCA_002685735.1:0.0045697693)100/100:0.0038074819,Thermoplasmatota_MGII_MGII_MGIIB_UBA11751_GB_GCA_002505695.1:0.0137089806)89.1/100:0.0078498434,Thermoplasmatota_MGII_MGII_MGIIB_UBA11751_GB_GCA_002507175.1:0.0230518617)100/100:0.0156529852)100/100:0.1209318669,Thermoplasmatota_MGII_MGII_MGIIB_UBA11751_GB_GCA_002502565.1:0.1460421723)100/100:0.0488118679,(((Thermoplasmatota_MGII_MGII_MGIIB_UBA11751_GB_GCA_002504845.1:0.0103621770,Thermoplasmatota_MGII_MGII_MGIIB_UBA11751_GB_GCA_002717835.1:0.0558830693)99.8/94:0.0078890327,(Thermoplasmatota_MGII_MGII_MGIIB_UBA11751_GB_GCA_002712645.1:0.0131622175,Thermoplasmatota_MGII_MGII_MGIIB_UBA11751_GB_GCA_002497295.1:0.0314499544)99.9/100:0.0072472233)100/94:0.0164090090,(Thermoplasmatota_MGII_MGII_MGIIB_UBA11751_GB_GCA_002718975.1:0.0109414996,Thermoplasmatota_MGII_MGII_MGIIB_UBA11751_GB_GCA_002505455.1:0.0009254867)100/100:0.0329961945)100/100:0.1020754296)100/100:0.2430699179,((((((((Thermoplasmatota_MGII_MGII_MGIIB_UBA557_GB_GCA_002712575.1:0.0165817573,Thermoplasmatota_MGII_MGII_MGIIB_UBA557_GB_GCA_002719615.1:0.0212019132)100/100:0.0223845781,Thermoplasmatota_MGII_MGII_MGIIB_UBA557_GB_GCA_002172375.1:0.0238187037)100/100:0.0416989006,Thermoplasmatota_MGII_MGII_MGIIB_UBA557_GB_GCA_002731195.1:0.0466177132)100/100:0.0263343865,((Thermoplasmatota_MGII_MGII_MGIIB_UBA557_GB_GCA_002704705.1:0.0000022929,Thermoplasmatota_MGII_MGII_MGIIB_UBA557_GB_GCA_002171445.1:0.0000023653)100/100:0.0093749013,Thermoplasmatota_MGII_MGII_MGIIB_UBA557_GB_GCA_002457145.1:0.0004804454)100/100:0.0780524270)100/100:0.0770602176,Thermoplasmatota_MGII_MGII_MGIIB_UBA557_GB_GCA_002503285.1:0.1365189920)100/100:0.1638374482,(((((Thermoplasmatota_MGII_MGII_MGIIB_Thermoplasmatota_MGII_MGII_MGIIB_UBA9562_UBA9562_GB_GCA_002686525.1:0.0071035863,Thermoplasmatota_MGII_MGII_MGIIB_Thermoplasmatota_MGII_MGII_MGIIB_UBA9562_UBA9562_GB_GCA_002715325.1:0.0060706396)52.7/100:0.0024586291,(Thermoplasmatota_MGII_MGII_MGIIB_Thermoplasmatota_MGII_MGII_MGIIB_UBA9562_UBA9562_GB_GCA_002696615.1:0.0010890780,Thermoplasmatota_MGII_MGII_MGIIB_Thermoplasmatota_MGII_MGII_MGIIB_UBA9562_UBA9562_GB_GCA_002497265.1:0.0018658322)90.3/100:0.0022452923)100/100:0.0579201420,(((Thermoplasmatota_MGII_MGII_MGIIB_Thermoplasmatota_MGII_MGII_MGIIB_UBA9562_UBA9562_GB_GCA_002685215.1:0.0083518294,(Thermoplasmatota_MGII_MGII_MGIIB_Thermoplasmatota_MGII_MGII_MGIIB_UBA9562_UBA9562_GB_GCA_002495525.1:0.0001699828,Thermoplasmatota_MGII_MGII_MGIIB_Thermoplasmatota_MGII_MGII_MGIIB_UBA9562_UBA9562_GB_GCA_002731935.1:0.0017998941)100/100:0.0080965438)100/100:0.0299703171,(Thermoplasmatota_MGII_MGII_MGIIB_Thermoplasmatota_MGII_MGII_MGIIB_UBA9562_UBA9562_GB_GCA_002730775.1:0.0290507896,Thermoplasmatota_MGII_MGII_MGIIB_Thermoplasmatota_MGII_MGII_MGIIB_UBA9562_UBA9562_GB_GCA_002496435.1:0.0069976432)100/100:0.0183748790)100/100:0.0210687789,((Thermoplasmatota_MGII_MGII_MGIIB_Thermoplasmatota_MGII_MGII_MGIIB_UBA9562_UBA9562_GB_GCA_002497245.1:0.0025953568,Thermoplasmatota_MGII_MGII_MGIIB_Thermoplasmatota_MGII_MGII_MGIIB_UBA9562_UBA9562_GB_GCA_002714605.1:0.0057514995)100/100:0.0321955243,(Thermoplasmatota_MGII_MGII_MGIIB_Thermoplasmatota_MGII_MGII_MGIIB_UBA9562_UBA9562_GB_GCA_002504905.1:0.0014235505,Thermoplasmatota_MGII_MGII_MGIIB_Thermoplasmatota_MGII_MGII_MGIIB_UBA9562_UBA9562_GB_GCA_002711795.1:0.0016864013)100/100:0.0461412370)100/100:0.0117789884)100/100:0.0194836252)100/100:0.0472632537,Thermoplasmatota_MGII_MGII_MGIIB_UBA9562_UBA9562:0.0779318068)100/100:0.1040400806,Thermoplasmatota_MGII_MGII_MGIIB_Thermoplasmatota_MGII_MGII_MGIIB_UBA9562_UBA9562_GB_GCA_002499785.1:0.1596376379)100/100:0.0571425628)87.2/81:0.0356050805,((((Thermoplasmatota_MGII_MGII_MGIIB_UBA623_GB_GCA_002495735.1:0.0353879905,Thermoplasmatota_MGII_MGII_MGIIB_UBA623_GB_GCA_002457605.1:0.0328002394)100/100:0.0709294143,(Thermoplasmatota_MGII_MGII_MGIIB_UBA623_GB_GCA_002507125.1:0.0679622400,Thermoplasmatota_MGII_MGII_MGIIB_UBA623_GB_GCA_002505985.1:0.0749403093)100/100:0.0428414914)97.5/100:0.0346710366,((Thermoplasmatota_MGII_MGII_MGIIB_UBA623_GB_GCA_002495395.1:0.0026765852,Thermoplasmatota_MGII_MGII_MGIIB_UBA623_GB_GCA_002698225.1:0.0005413898)100/100:0.0612251770,((((Thermoplasmatota_MGII_MGII_MGIIB_UBA623_GB_GCA_002718575.1:0.0010763444,Thermoplasmatota_MGII_MGII_MGIIB_UBA623_GB_GCA_002503055.1:0.0004907215)100/100:0.0319693403,Thermoplasmatota_MGII_MGII_MGIIB_UBA623_GB_GCA_002501885.1:0.0257563743)100/100:0.0338153735,Thermoplasmatota_MGII_MGII_MGIIB_UBA623_GB_GCA_002727275.1:0.0528063929)99.9/100:0.0136328322,Thermoplasmatota_MGII_MGII_MGIIB_UBA623_GB_GCA_002714745.1:0.0454983417)0/67:0.0118720076)100/100:0.0970309111)100/100:0.0861373086,((((((((Thermoplasmatota_MGII_MGII_MGIIB_UBA557_GB_GCA_002718695.1:0.1294394004,Thermoplasmatota_MGII_MGII_MGIIB_UBA557_GB_GCA_002716085.1:0.1153481863)97.8/63:0.0203209947,((((Thermoplasmatota_MGII_MGII_MGIIB_UBA557_GB_GCA_002689165.1:0.0000023262,Thermoplasmatota_MGII_MGII_MGIIB_UBA557_GB_GCA_002172185.1:0.0000023036)100/100:0.0351425484,Thermoplasmatota_MGII_MGII_MGIIB_UBA557_GB_GCA_002720055.1:0.0350849653)100/100:0.0185576564,Thermoplasmatota_MGII_MGII_MGIIB_UBA557_GB_GCA_002713185.1:0.0391397595)100/100:0.1035197707,Thermoplasmatota_MGII_MGII_MGIIB_UBA557_GB_GCA_002498625.1:0.1537320039)100/97:0.0276944559)88.4/63:0.0145082693,((((((Thermoplasmatota_MGII_MGII_MGIIB_UBA557_GB_GCA_001628485.1:0.0021085005,(Thermoplasmatota_MGII_MGII_MGIIB_UBA557_GB_GCA_001628455.1:0.0038851200,Thermoplasmatota_MGII_MGII_MGIIB_UBA557_UBA8072:0.0009002142)20.6/65:0.0003690367)87.1/93:0.0010794663,Thermoplasmatota_MGII_MGII_MGIIB_UBA557_GB_GCA_002686035.1:0.0044629928)98.9/100:0.0021080950,Thermoplasmatota_MGII_MGII_MGIIB_UBA557_GB_GCA_002725535.1:0.0036975723)100/100:0.0120874854,((Thermoplasmatota_MGII_MGII_MGIIB_UBA557_GB_GCA_001629235.1:0.0026688463,Thermoplasmatota_MGII_MGII_MGIIB_UBA557_GB_GCA_001629185.2:0.0008973857)99.2/100:0.0019391016,Thermoplasmatota_MGII_MGII_MGIIB_UBA557_GB_GCA_001629245.1:0.0038698010)100/100:0.0063378228)91.5/100:0.0061954998,Thermoplasmatota_MGII_MGII_MGIIB_UBA557_GB_GCA_001629255.1:0.0227433029)100/100:0.0860449783,(Thermoplasmatota_MGII_MGII_MGIIB_UBA557_GB_GCA_002723045.1:0.0395888783,Thermoplasmatota_MGII_MGII_MGIIB_UBA557_GB_GCA_002457155.1:0.0460047222)100/100:0.0499773398)100/100:0.0461865381)100/100:0.0484635938,(((Thermoplasmatota_MGII_MGII_MGIIB_UBA557_GB_GCA_001628475.1:0.0007004479,Thermoplasmatota_MGII_MGII_MGIIB_UBA557_GB_GCA_002496005.1:0.0016949466)82.4/100:0.0002172909,Thermoplasmatota_MGII_MGII_MGIIB_UBA557_GB_GCA_002713925.1:0.0044836655)99.2/100:0.0015768427,Thermoplasmatota_MGII_MGII_MGIIB_UBA557_GB_GCA_002725315.1:0.0016850945)100/100:0.1304833172)100/100:0.0279046206,Thermoplasmatota_MGII_MGII_MGIIB_UBA557_GB_GCA_002728565.1:0.2235822515)99.5/90:0.0239857265,Thermoplasmatota_MGII_MGII_MGIIB_UBA557_GB_GCA_002722735.1:0.1568694924)55/85:0.0273236206,((Thermoplasmatota_MGII_MGII_MGIIB_UBA557_GB_GCA_002496485.1:0.0055139696,Thermoplasmatota_MGII_MGII_MGIIB_UBA557_GB_GCA_002694235.1:0.0023494592)100/100:0.0501917848,Thermoplasmatota_MGII_MGII_MGIIB_UBA557_GB_GCA_001629205.1:0.0458449084)100/100:0.2125131489)100/100:0.0829122111,(((((((Thermoplasmatota_MGII_MGII_MGIIB_UBA463_GB_GCA_002502095.1:0.0165945797,(Thermoplasmatota_MGII_MGII_MGIIB_UBA463_GB_GCA_002499325.1:0.0158358893,Thermoplasmatota_MGII_MGII_MGIIB_UBA463_UBA8724:0.0304026519)100/99:0.0117993048)25.1/99:0.0035714955,(Thermoplasmatota_MGII_MGII_MGIIB_UBA463_GB_GCA_002494905.1:0.0054317996,(Thermoplasmatota_MGII_MGII_MGIIB_UBA463_GB_GCA_002501805.1:0.0058365607,Thermoplasmatota_MGII_MGII_MGIIB_UBA463_GB_GCA_002693705.1:0.0045037187)100/100:0.0034236468)100/100:0.0075210769)100/99:0.0067557914,Thermoplasmatota_MGII_MGII_MGIIB_UBA463_GB_GCA_002499865.1:0.0190701423)100/100:0.0301935022,(Thermoplasmatota_MGII_MGII_MGIIB_UBA463_GB_GCA_002499345.1:0.0282970029,Thermoplasmatota_MGII_MGII_MGIIB_UBA463_GB_GCA_002506825.1:0.0219496921)100/100:0.0316044905)100/100:0.0456073171,Thermoplasmatota_MGII_MGII_MGIIB_UBA463_GB_GCA_002496725.1:0.0804193953)100/100:0.0190410309,(((Thermoplasmatota_MGII_MGII_MGIIB_UBA463_GB_GCA_002687305.1:0.0037623752,Thermoplasmatota_MGII_MGII_MGIIB_UBA463_GB_GCA_002505775.1:0.0065042161)100/100:0.0118208294,Thermoplasmatota_MGII_MGII_MGIIB_UBA463_GB_GCA_002501605.1:0.0218162558)100/100:0.0537970568,((Thermoplasmatota_MGII_MGII_MGIIB_UBA463_UBA8167:0.0013303192,Thermoplasmatota_MGII_MGII_MGIIB_UBA463_GB_GCA_002730095.1:0.0010619653)77.4/100:0.0015035503,Thermoplasmatota_MGII_MGII_MGIIB_UBA463_GB_GCA_002497315.1:0.0059160112)100/100:0.0438226410)100/100:0.0459441199)100/100:0.0925670680,((Thermoplasmatota_MGII_MGII_MGIIB_UBA463_GB_GCA_002726275.1:0.0170951528,Thermoplasmatota_MGII_MGII_MGIIB_UBA463_GB_GCA_002497985.1:0.0175152175)100/100:0.0556513264,((Thermoplasmatota_MGII_MGII_MGIIB_UBA463_GB_GCA_002504435.1:0.0001738882,Thermoplasmatota_MGII_MGII_MGIIB_UBA463_GB_GCA_002706635.1:0.0003844458)100/100:0.0470675411,((Thermoplasmatota_MGII_MGII_MGIIB_UBA463_GB_GCA_002711985.1:0.0037460439,(Thermoplasmatota_MGII_MGII_MGIIB_UBA463_GB_GCA_002506185.1:0.0105512541,Thermoplasmatota_MGII_MGII_MGIIB_UBA463_GB_GCA_002718995.1:0.0002504505)100/100:0.0029834456)100/100:0.0261567755,Thermoplasmatota_MGII_MGII_MGIIB_UBA463_GB_GCA_002498925.1:0.0314379728)100/100:0.0317220286)100/100:0.0328266457)100/100:0.0693645619)100/100:0.0987344266)35.5/69:0.0242156724)100/84:0.0274710367)100/100:0.0365582736,((((((((Thermoplasmatota_MGII_MGII_MGIIB_UBA252_GB_GCA_002507305.1:0.0101119071,Thermoplasmatota_MGII_MGII_MGIIB_UBA252_GB_GCA_001628435.1:0.0075928529)100/100:0.0052778122,Thermoplasmatota_MGII_MGII_MGIIB_UBA252_GB_GCA_002496905.1:0.0268974404)96.9/100:0.0046783384,Thermoplasmatota_MGII_MGII_MGIIB_UBA252_GB_GCA_002685415.1:0.0283451991)100/100:0.0163973485,(Thermoplasmatota_MGII_MGII_MGIIB_UBA252_GB_GCA_002497025.1:0.0188569372,(Thermoplasmatota_MGII_MGII_MGIIB_UBA252_GB_GCA_002457555.1:0.0003342487,Thermoplasmatota_MGII_MGII_MGIIB_UBA252_GB_GCA_002501975.1:0.0003922776)100/100:0.0298322723)100/100:0.0245843877)100/100:0.0206560723,(Thermoplasmatota_MGII_MGII_MGIIB_UBA252_GB_GCA_002708385.1:0.0233058535,Thermoplasmatota_MGII_MGII_MGIIB_UBA252_GB_GCA_002502365.1:0.0143843932)100/100:0.0498595093)100/100:0.0595534105,(Thermoplasmatota_MGII_MGII_MGIIB_UBA252_GB_GCA_002497895.1:0.0188781532,Thermoplasmatota_MGII_MGII_MGIIB_UBA252_UBA8684:0.0238050750)100/100:0.0632017866)100/100:0.0404170438,(Thermoplasmatota_MGII_MGII_MGIIB_UBA252_GB_GCA_002498725.1:0.1531625262,(Thermoplasmatota_MGII_MGII_MGIIB_UBA252_UBA12570:0.0498609418,Thermoplasmatota_MGII_MGII_MGIIB_UBA252_GB_GCA_002457595.1:0.0606293237)100/100:0.0550263784)100/100:0.0238260732)100/100:0.0290896695,Thermoplasmatota_MGII_MGII_MGIIB_UBA252_GB_GCA_002498525.1:0.1435282807)100/100:0.0903757109)100/100:0.0600007726)100/100:0.1115983950,(((Thermoplasmatota_MGII_MGII_MGIIB_UBA496_GB_GCA_002503045.1:0.0498042726,((Thermoplasmatota_MGII_MGII_MGIIB_UBA496_GB_GCA_002702985.1:0.0238488022,(Thermoplasmatota_MGII_MGII_MGIIB_UBA496_GB_GCA_002502625.1:0.0246648725,Thermoplasmatota_MGII_MGII_MGIIB_UBA496_GB_GCA_002708015.1:0.0165297195)97.8/100:0.0076319501)100/100:0.0367020516,Thermoplasmatota_MGII_MGII_MGIIB_UBA496_GB_GCA_002708695.1:0.0508085295)97.8/100:0.0146392071)100/100:0.0506296268,Thermoplasmatota_MGII_MGII_MGIIB_UBA496_GB_GCA_002718215.1:0.0877087941)100/100:0.0857119179,((Thermoplasmatota_MGII_MGII_MGIIB_UBA496_GB_GCA_002696845.1:0.0125389640,(Thermoplasmatota_MGII_MGII_MGIIB_UBA496_GB_GCA_002712285.1:0.0003350747,Thermoplasmatota_MGII_MGII_MGIIB_UBA496_GB_GCA_002503675.1:0.0040135838)100/100:0.0086130188)100/100:0.0361345855,((Thermoplasmatota_MGII_MGII_MGIIB_UBA496_GB_GCA_002497905.1:0.0169148433,Thermoplasmatota_MGII_MGII_MGIIB_UBA496_GB_GCA_002506875.1:0.0139696742)100/100:0.0145584364,(Thermoplasmatota_MGII_MGII_MGIIB_UBA496_GB_GCA_002504675.1:0.0028887581,Thermoplasmatota_MGII_MGII_MGIIB_UBA496_GB_GCA_002713585.1:0.0067477317)100/100:0.0249609358)100/100:0.0364112271)100/100:0.1427526477)100/100:0.2197769476)100/100:0.0852791018,(((((Thermoplasmatota_MGII_MGII_MGIIB_UBA501_GB_GCA_002719355.1:0.0003826847,Thermoplasmatota_MGII_MGII_MGIIB_UBA501_GB_GCA_002505685.1:0.0005184663)100/100:0.0447603781,(((Thermoplasmatota_MGII_MGII_MGIIB_UBA501_GB_GCA_002724815.1:0.0051324457,Thermoplasmatota_MGII_MGII_MGIIB_UBA501_GB_GCA_002498535.1:0.0051136229)100/100:0.0087206790,Thermoplasmatota_MGII_MGII_MGIIB_UBA501_GB_GCA_002498455.1:0.0212198062)100/100:0.0259033538,Thermoplasmatota_MGII_MGII_MGIIB_UBA501_GB_GCA_002701965.1:0.0453357462)100/100:0.0233646152)100/100:0.0415728864,Thermoplasmatota_MGII_MGII_MGIIB_UBA501_GB_GCA_002457195.1:0.0910428174)100/100:0.0378141579,Thermoplasmatota_MGII_MGII_MGIIB_GCA-2722595_GB_GCA_002722595.1:0.1098170113)100/100:0.1812525311,(((Thermoplasmatota_MGII_MGII_MGIIB_UBA8690_GB_GCA_002727675.1:0.0016292452,Thermoplasmatota_MGII_MGII_MGIIB_UBA8690_GB_GCA_002496985.1:0.0034197291)100/100:0.1110788957,(Thermoplasmatota_MGII_MGII_MGIIB_UBA8690_GB_GCA_002725475.1:0.0940176309,(Thermoplasmatota_MGII_MGII_MGIIB_UBA8690_UBA8894:0.0010504173,Thermoplasmatota_MGII_MGII_MGIIB_UBA8690_GB_GCA_002685895.1:0.0015900683)100/100:0.0770913663)100/100:0.0350420409)100/100:0.1029153813,Thermoplasmatota_MGII_MGII_MGIIB_UBA59_GB_GCA_002505495.1:0.1899335599)100/100:0.1486543037)100/100:0.0558999346)100/100:0.0639088879)100/100:0.5851252841,((((Thermoplasmatota_MGII_MGIII_CG-Epi1_Thermoplasmatota_MGII_MGIII_CG-Epi1_UBA8886_UBA8886_GB_GCA_002731905.1:0.0278881161,(Thermoplasmatota_MGII_MGIII_CG-Epi1_UBA8886_UBA8886:0.0007556073,Thermoplasmatota_MGII_MGIII_CG-Epi1_UBA8886_GB_GCA_002687355.1:0.0003324277)100/100:0.0369922103)100/100:0.0716831521,(Thermoplasmatota_MGII_MGIII_CG-Epi1_UBA8886_GB_GCA_002509165.1:0.0480167541,Thermoplasmatota_MGII_MGIII_CG-Epi1_UBA8886_GB_GCA_002731655.1:0.0383801572)100/100:0.0550011835)100/100:0.2490943335,(((((Thermoplasmatota_MGII_MGIII_CG-Epi1_CG-Epi1_GB_GCA_002710035.1:0.0135157357,(Thermoplasmatota_MGII_MGIII_CG-Epi1_CG-Epi1_GB_GCA_002724775.1:0.0040601549,Thermoplasmatota_MGII_MGIII_CG-Epi1_CG-Epi1_GB_GCA_002696565.1:0.0018278975)100/100:0.0102045019)100/100:0.0449878178,Thermoplasmatota_MGII_MGIII_CG-Epi1_CG-Epi1_GB_GCA_001875345.1:0.0484241782)100/100:0.0171495707,Thermoplasmatota_MGII_MGIII_CG-Epi1_CG-Epi1_GB_GCA_002497685.1:0.0484251216)86.9/100:0.0149217215,Thermoplasmatota_MGII_MGIII_CG-Epi1_CG-Epi1_GB_GCA_002718915.1:0.0454429323)100/100:0.1356995598,(Thermoplasmatota_MGII_MGIII_CG-Epi1_CG-Epi1_GB_GCA_002506485.1:0.0008583720,Thermoplasmatota_MGII_MGIII_CG-Epi1_CG-Epi1_GB_GCA_002501895.1:0.0029140742)100/100:0.1348833176)100/100:0.1899434553)100/100:0.0994637903,(Thermoplasmatota_MGII_MGIII_UBA102_UBA102_GB_GCA_002509225.1:0.0486278695,Thermoplasmatota_MGII_MGIII_UBA102_UBA102_GB_GCA_001875425.1:0.0437511372)100/100:0.3585291486)100/100:0.3441194541)100/100:0.1211616768,GB_GCA_002254385.1:0.6773654082)100/100:0.0620266583,(((Thermoplasmatota_Thermoplasmata_Thermoplasmatales_I-plasma_I-plasma_GB_GCA_001856825.1:0.7554338602,((((Thermoplasmatota_Thermoplasmata_Thermoplasmatales_Thermoplasmataceae_Picrophilus_RS_GCF_000008265.1:0.2700285913,((Thermoplasmatota_Thermoplasmata_Thermoplasmatales_Thermoplasmataceae_Ferroplasma_RS_GCF_000152265.2:0.0730451101,Thermoplasmatota_Thermoplasmata_Thermoplasmatales_Thermoplasmataceae_Ferroplasma_GB_GCA_002505185.1:0.0722698410)100/100:0.1925311391,Thermoplasmatota_Thermoplasmata_Thermoplasmatales_Thermoplasmataceae_Acidiplasma_RS_GCF_000949015.1:0.1893056373)100/100:0.1018153529)100/100:0.2021074628,((Thermoplasmatota_Thermoplasmata_Thermoplasmatales_Thermoplasmataceae_B-DKE_GB_GCA_002204705.1:0.3692880853,Thermoplasmatota_Thermoplasmata_Thermoplasmatales_Thermoplasmataceae_GCA-965745_GB_GCA_000965745.1:0.3374074802)100/100:0.0602628691,(Thermoplasmatota_Thermoplasmata_Thermoplasmatales_Thermoplasmataceae_A-plasma_GB_GCA_000447225.1:0.2777052611,Thermoplasmatota_Thermoplasmata_Thermoplasmatales_Thermoplasmataceae_UBA447_GB_GCA_002503205.1:0.3517431221)100/100:0.1162886553)100/100:0.0525403934)40.9/57:0.0452408262,(Thermoplasmatota_Thermoplasmata_Thermoplasmatales_Thermoplasmataceae_Thermoplasma_RS_GCF_000195915.1:0.1657072379,Thermoplasmatota_Thermoplasmata_Thermoplasmatales_Thermoplasmataceae_Thermoplasma_RS_GCF_000011185.1:0.1629944405)100/100:0.2843550490)87.1/64:0.0579427012,(Thermoplasmatota_Thermoplasmata_Thermoplasmatales_Thermoplasmataceae_E-plasma_GB_GCA_000496135.1:0.3671278175,Thermoplasmatota_Thermoplasmata_Thermoplasmatales_Thermoplasmataceae_Cuniculiplasma_GB_GCA_900083515.1:0.4344613307)100/100:0.1530675302)100/100:0.3310359412)100/100:0.1429436509,((Thermoplasmatota_Thermoplasmata_Acidiprofundales_Aciduliprofundaceae_Aciduliprofundum_RS_GCF_000025665.1:0.1057658530,Thermoplasmatota_Thermoplasmata_Acidiprofundales_Aciduliprofundaceae_Aciduliprofundum_RS_GCF_000327505.1:0.1059822416)100/100:0.2322898519,Thermoplasmatota_Thermoplasmata_Acidiprofundales_JdFR-45_JdFR-45_GB_GCA_002011395.1:0.3555613014)100/100:0.1123605702)100/100:0.1177274131,(Thermoplasmatota_UBA184_UBA184_UBA184_UBA184_GB_GCA_002503985.1:0.0935795560,Thermoplasmatota_UBA184_UBA184_UBA184_UBA184_GB_GCA_002495185.1:0.0936888846)100/100:0.8891370114)99.9/100:0.0504537086)100/100:0.0508301737,(((((((((Thermoplasmatota_Thermoplasmata_A_Methanomassiliicoccales_Methanomassiliicoccaceae_DTU008_GB_GCA_001512965.1:0.0789192926,(Thermoplasmatota_Thermoplasmata_A_Methanomassiliicoccales_Methanomassiliicoccaceae_DTU008_GB_GCA_001421185.1:0.0342394010,Thermoplasmatota_Thermoplasmata_A_Methanomassiliicoccales_Methanomassiliicoccaceae_DTU008_GB_GCA_002498285.1:0.0318810749)100/100:0.0238425473)97.8/100:0.0213336816,Thermoplasmatota_Thermoplasmata_A_Methanomassiliicoccales_Methanomassiliicoccaceae_DTU008_GB_GCA_002504525.1:0.0530208242)100/100:0.1314422774,((Thermoplasmatota_Thermoplasmata_A_Methanomassiliicoccales_Methanomassiliicoccaceae_UBA10881_UBA8067:0.1254416683,Thermoplasmatota_Thermoplasmata_A_Methanomassiliicoccales_Methanomassiliicoccaceae_UBA10881_GB_GCA_002508545.1:0.0705961296)100/100:0.0613242911,Thermoplasmatota_Thermoplasmata_A_Methanomassiliicoccales_Methanomassiliicoccaceae_Methanomassiliicoccus_RS_GCF_000308215.1:0.1118170752)100/100:0.0355376277)100/100:0.0475616843,Thermoplasmatota_Thermoplasmata_A_Methanomassiliicoccales_Methanomassiliicoccaceae_Methanomassiliicoccus_A_RS_GCF_000404225.1:0.2320288009)100/100:0.1178911313,(Thermoplasmatota_Thermoplasmata_A_Methanomassiliicoccales_UBA472_UBA472_GB_GCA_002497075.1:0.0211915721,Thermoplasmatota_Thermoplasmata_A_Methanomassiliicoccales_UBA472_UBA472_UBA8940:0.0222081663)100/100:0.3168415060)87.7/98:0.0388598793,Unclassified_Methanomassiliicoccales_JZ-2_bin_168:0.3136024988)98.4/99:0.0463780559,((((((Thermoplasmatota_Thermoplasmata_A_Methanomassiliicoccales_Methanomethylophilaceae_ISO4-G1_GB_GCA_002506175.1:0.0849441094,Thermoplasmatota_Thermoplasmata_A_Methanomassiliicoccales_Methanomethylophilaceae_ISO4-G1_GB_GCA_001563305.1:0.0833561832)100/100:0.0881139505,(Thermoplasmatota_Thermoplasmata_A_Methanomassiliicoccales_Methanomethylophilaceae_UBA71_GB_GCA_002504405.1:0.0882585187,((Thermoplasmatota_Thermoplasmata_A_Methanomassiliicoccales_Methanomethylophilaceae_UBA71_GB_GCA_002494805.1:0.0042438311,Thermoplasmatota_Thermoplasmata_A_Methanomassiliicoccales_Methanomethylophilaceae_UBA71_GB_GCA_002503925.1:0.0045203941)100/100:0.0576262885,Thermoplasmatota_Thermoplasmata_A_Methanomassiliicoccales_Methanomethylophilaceae_UBA71_GB_GCA_002504495.1:0.1117835289)100/100:0.0876134217)100/100:0.0370222167)100/100:0.0729513918,(((((Thermoplasmatota_Thermoplasmata_A_Methanomassiliicoccales_Methanomethylophilaceae_Methanomethylophilus_RS_GCF_000300255.2:0.0356606549,Thermoplasmatota_Thermoplasmata_A_Methanomassiliicoccales_Methanomethylophilaceae_Methanomethylophilus_GB_GCA_002503545.1:0.0561735252)100/100:0.0445404415,Thermoplasmatota_Thermoplasmata_A_Methanomassiliicoccales_Methanomethylophilaceae_Methanomethylophilus_RS_GCF_001481295.1:0.1605410383)100/100:0.0374741346,(Thermoplasmatota_Thermoplasmata_A_Methanomassiliicoccales_Methanomethylophilaceae_Methanomethylophilus_RS_GCF_000350305.1:0.1628482645,Thermoplasmatota_Thermoplasmata_A_Methanomassiliicoccales_Methanomethylophilaceae_Methanomethylophilus_RS_GCF_001560915.1:0.1598065806)98.4/100:0.0262620856)100/100:0.0460348783,Thermoplasmatota_Thermoplasmata_A_Methanomassiliicoccales_Methanomethylophilaceae_Methanomethylophilus_GB_GCA_002495325.1:0.1402490464)100/100:0.1257513504,(Thermoplasmatota_Thermoplasmata_A_Methanomassiliicoccales_Methanomethylophilaceae_Methanoplasma_RS_GCF_000800805.1:0.2041618328,Thermoplasmatota_Thermoplasmata_A_Methanomassiliicoccales_Methanomethylophilaceae_UBA328_GB_GCA_002506905.1:0.1432174686)99.8/100:0.0323139524)100/100:0.0318674281)100/100:0.0374659580,((Thermoplasmatota_Thermoplasmata_A_Methanomassiliicoccales_Methanomethylophilaceae_VadinCA11_GB_GCA_002509405.1:0.0142031393,Thermoplasmatota_Thermoplasmata_A_Methanomassiliicoccales_Methanomethylophilaceae_VadinCA11_GB_GCA_002505345.1:0.0130905164)100/100:0.1016118019,Thermoplasmatota_Thermoplasmata_A_Methanomassiliicoccales_Methanomethylophilaceae_VadinCA11_GB_GCA_002498605.1:0.1774771940)100/100:0.1114820899)100/100:0.0748860002,(Thermoplasmatota_Thermoplasmata_A_Methanomassiliicoccales_Methanomethylophilaceae_RumEn-M2_GB_GCA_002502965.1:0.0269407278,Thermoplasmatota_Thermoplasmata_A_Methanomassiliicoccales_Methanomethylophilaceae_RumEn-M2_GB_GCA_001421175.1:0.0275360774)100/100:0.2154227815)100/100:0.1423480777,Thermoplasmatota_Thermoplasmata_A_Methanomassiliicoccales_Methanomethylophilaceae_UBA9915_UBA9915:0.2880710043)100/100:0.1376424148)100/100:0.1316282870,((((Thermoplasmatota_Thermoplasmata_A_Thermoplasmatota_Thermoplasmata_A_UBA10834_UBA10834_UBA10834_UBA10834_Thermoplasmatota_Thermoplasmata_A_UBA10834_UBA10834_UBA10834_UBA10834_COMBO-56-21_GB_GCA_001800675.1:0.0330097967,Thermoplasmatota_Thermoplasmata_A_Thermoplasmatota_Thermoplasmata_A_UBA10834_UBA10834_UBA10834_UBA10834_Thermoplasmatota_Thermoplasmata_A_UBA10834_UBA10834_UBA10834_UBA10834_COMBO-56-21_GB_GCA_001800815.1:0.0306563808)100/100:0.1118513817,Thermoplasmatota_Thermoplasmata_A_Thermoplasmatota_Thermoplasmata_A_UBA10834_UBA10834_UBA10834_UBA10834_Thermoplasmatota_Thermoplasmata_A_UBA10834_UBA10834_UBA10834_UBA10834_RBG-16-62-10_GB_GCA_001800735.1:0.1198984914)100/100:0.0588905807,Thermoplasmatota_Thermoplasmata_A_UBA10834_UBA10834_UBA9653_UBA9653:0.1720447721)100/100:0.0446278217,Thermoplasmatota_Thermoplasmata_A_UBA10834_UBA10834_UBA10834_UBA10834:0.1989320811)100/100:0.2500100257)100/100:0.0744701417,(((Thermoplasmatota_Thermoplasmata_A_RBG-16-68-12_RBG-16-68-12_COMBO-69-17_GB_GCA_001800825.1:0.1258969705,Thermoplasmatota_Thermoplasmata_A_RBG-16-68-12_RBG-16-68-12_COMBO-69-17_GB_GCA_001800745.1:0.1383582113)100/100:0.0485588359,Thermoplasmatota_Thermoplasmata_A_RBG-16-68-12_RBG-16-68-12_UBA8695_UBA8695:0.1498579988)100/100:0.3726175517,((Thermoplasmatota_Thermoplasmata_A_SG8-5_SG8-5_UBA147_GB_GCA_002499085.1:0.0982035326,Thermoplasmatota_Thermoplasmata_A_SG8-5_SG8-5_UBA147_GB_GCA_002496385.1:0.0945791241)100/100:0.2027929151,Thermoplasmatota_Thermoplasmata_A_SG8-5_SG8-5_SG8-5_GB_GCA_001595885.1:0.2643397977)100/100:0.2357226598)100/100:0.0710299072)100/100:0.0874893391)13.8/61:0.0388421822,(Thermoplasmatota_CG49143_CG49143_CG49143_CG49143_GB_GCA_002790055.1:0.0028966657,Thermoplasmatota_CG49143_CG49143_CG49143_CG49143_GB_GCA_002781385.1:0.0019081832)100/100:0.4896821247)96.2/99:0.0367812897,((((((Thermoplasmatota_E2_DHVEG-1_DHVEG-1_SM1-50_GB_GCA_002506745.1:0.0510771623,Thermoplasmatota_E2_DHVEG-1_DHVEG-1_SM1-50_GB_GCA_002505885.1:0.0547497679)100/100:0.0468000846,Thermoplasmatota_E2_DHVEG-1_DHVEG-1_SM1-50_GB_GCA_001595945.1:0.0996230344)100/100:0.1936038376,(Thermoplasmatota_E2_DHVEG-1_DHVEG-1_ex4572-165_GB_GCA_002254885.1:0.3558347393,Thermoplasmatota_E2_DHVEG-1_DHVEG-1_SG8-52-3_GB_GCA_001595915.1:0.1940072230)100/100:0.0638810402)100/100:0.2338059836,(Thermoplasmatota_E2_DHVEG-1_UBA202_UBA202_GB_GCA_002502685.1:0.3890351140,Thermoplasmatota_E2_DHVEG-1_JdFR-43_JdFR-43_GB_GCA_002011355.1:0.3267169919)100/100:0.1324113198)68.4/100:0.0440665738,(Thermoplasmatota_E2_UBA9212_UBA9212_UBA9212_UBA9212:0.5409908281,Thermoplasmatota_E2_Thermoplasmatota_E2_UBA9212_UBA9212_UBA9212_UBA9212_hermoplasmata-1_hermoplasmata-1_GB_GCA_002838935.1:0.4066628129)100/100:0.0749050394)100/100:0.0744206646,Thermoplasmatota_E2_hermoplasmata-2_hermoplasmata-2_hermoplasmata-2_GB_GCA_002838995.1:0.5309058409)100/100:0.0970197079)100/100:0.0523448291,(Thermoplasmatota_UBA186_UBA287_UBA287_UBA287_GB_GCA_002495235.1:0.7423239345,Thermoplasmatota_UBA186_UBA186_UBA186_UBA186_GB_GCA_002494765.1:0.6978880431)100/100:0.1336103093)100/100:0.1082735977,((((((Altiarchaeota_Altiarchaeia_SCGC-AAA252-I15_SCGC-AAA252-I15_SCGC-AAA252-I15_GB_GCA_000402775.1:0.5598391316,(Altiarchaeota_Altiarchaeia_SCGC-AAA252-I15_ex4484-96_ex4484-96_GB_GCA_002254405.1:0.1926370371,Altiarchaeota_Altiarchaeia_SCGC-AAA252-I15_ex4484-2_ex4484-2_GB_GCA_002254565.1:0.1536210587)100/100:0.2727401123)100/100:0.0884012720,((Altiarchaeota_Altiarchaeia_IMC4_WOR-SM1-SCG-A_WOR-SM1-SCG-A_GB_GCA_001723845.1:0.3315156560,(Altiarchaeota_Altiarchaeia_IMC4_WOR-SM1-SCG_WOR-SM1-SCG_GB_GCA_001723855.1:0.0362407035,Altiarchaeota_Altiarchaeia_IMC4_WOR-SM1-SCG_WOR-SM1-SCG_GB_GCA_001723835.1:0.1241558679)100/100:0.2867044883)100/100:0.1114600868,Altiarchaeota_Altiarchaeia_IMC4_IMC4_IMC4_GB_GCA_001742785.1:0.4769821403)55.7/99:0.0601700245)100/100:0.0922611294,((Altiarchaeota_Altiarchaeia_Altiarchaeales_Altiarchaeaceae_Altiarchaeum_GB_GCA_002083985.1:0.0697675165,Altiarchaeota_Altiarchaeia_Altiarchaeales_Altiarchaeaceae_Altiarchaeum_GB_GCA_002785505.1:0.1003057104)99.9/100:0.0376369907,Altiarchaeota_Altiarchaeia_ltiarchaeales-1_ltiarchaeales-1_ltiarchaeales-1_GB_GCA_002841105.1:0.0823883370)100/100:0.6655673009)100/100:0.2482150588,(((((((Micrarchaeota_Micrarchaeia_Micrarchaeales_Micrarchaeaceae_Micrarchaeum_GB_GCA_002204695.1:0.4031953808,(Micrarchaeota_Micrarchaeia_Micrarchaeales_Micrarchaeaceae_UBA581_GB_GCA_002505655.1:0.3555315703,Micrarchaeota_Micrarchaeia_Micrarchaeales_Micrarchaeaceae_Mia14_RS_GCF_002214165.1:0.4860131206)39.4/100:0.0601783611)100/100:0.1086784348,Micrarchaeota_Micrarchaeia_Micrarchaeales_Micrarchaeaceae_UBA12276_UBA8261:0.4231797416)100/100:0.5618572006,(((Micrarchaeota_Micrarchaeia_Micrarchaeota_Micrarchaeia_UBA10214_UBA10214_UBA10214_UBA10214_CG1-02-47-40_CG1-02-47-40_GB_GCA_001871475.1:0.4793216828,(Micrarchaeota_Micrarchaeia_Micrarchaeota_Micrarchaeia_UBA10214_UBA10214_UBA10214_UBA10214_UBA10161_UBA10161_UBA10161:0.4130639325,Micrarchaeota_Micrarchaeia_Micrarchaeota_Micrarchaeia_UBA10214_UBA10214_UBA10214_UBA10214_Micrarchaeota_Micrarchaeia_Micrarchaeota_Micrarchaeia_UBA10214_UBA10214_UBA10214_UBA10214_UBA10161_UBA10161_UBA10161_1-14-0-10-45-29_GB_GCA_002778455.1:0.5727370161)100/100:0.0979326342)100/100:0.0948409532,Micrarchaeota_Micrarchaeia_UBA10214_UBA8471_UBA8471_GB_GCA_002792955.1:0.7227096890)99.9/100:0.0674941334,Micrarchaeota_Micrarchaeia_UBA10214_UBA10214_UBA10214_UBA10214:0.6249800844)100/100:0.1469871023)100/100:0.1015154235,(((((((((Micrarchaeota_Micrarchaeia_UBA8480_UBA93_UBA93_GB_GCA_002505035.1:0.0002427067,Micrarchaeota_Micrarchaeia_UBA8480_UBA93_UBA93_GB_GCA_001871655.1:0.0000021724)30.8/100:0.0003279770,Micrarchaeota_Micrarchaeia_UBA8480_UBA93_UBA93_GB_GCA_002785255.1:0.0004218589)90.2/100:0.0003663544,Micrarchaeota_Micrarchaeia_UBA8480_UBA93_UBA93_GB_GCA_002792915.1:0.0003789334)63.6/100:0.0001794930,Micrarchaeota_Micrarchaeia_UBA8480_UBA93_UBA93_GB_GCA_002763205.1:0.0002559033)79.8/100:0.0002337872,Micrarchaeota_Micrarchaeia_UBA8480_UBA93_UBA93_GB_GCA_002763255.1:0.0005371049)100/100:0.3609694435,Micrarchaeota_Micrarchaeia_UBA8480_UBA93_UBA95_GB_GCA_002763275.1:0.4331817573)100/100:0.1203148715,Micrarchaeota_Micrarchaeia_UBA8480_0-14-0-20-59-11_0-14-0-20-59-11_GB_GCA_002763345.1:0.4299341787)100/100:0.0974680342,(Micrarchaeota_Micrarchaeia_UBA8480_UBA8480_UBA8480_GB_GCA_001871495.1:0.5400962816,Micrarchaeota_Micrarchaeia_UBA8480_UBA97_UBA97_GB_GCA_002507385.1:0.6070865377)100/96:0.0808960504)92.9/96:0.0750181665,Micrarchaeota_Micrarchaeia_UBA8480_UBA10210_UBA10210_UBA10210:0.5361612428)100/100:0.2902945801)100/100:0.1544849658,((((Micrarchaeota_Iainarchaeia_Iainarchaeales_UBA10191_UBA10191_UBA10036:0.4933607307,Micrarchaeota_Iainarchaeia_Iainarchaeales_1-14-0-10-31-34_1-14-0-10-31-34_GB_GCA_002763225.1:0.4855215249)39/100:0.0495612469,Micrarchaeota_Iainarchaeia_Iainarchaeales_0-14-0-20-34-12_0-14-0-20-34-12_GB_GCA_002779065.1:0.5922928473)87.9/99:0.0548346907,((((((Micrarchaeota_Iainarchaeia_Iainarchaeales_Iainarchaeaceae_UBA493_GB_GCA_002499505.1:0.0004047399,Micrarchaeota_Iainarchaeia_Iainarchaeales_Iainarchaeaceae_UBA493_GB_GCA_002687735.1:0.0002542498)100/100:0.2174345649,Micrarchaeota_Iainarchaeia_Iainarchaeales_Iainarchaeaceae_UBA493_GB_GCA_002762975.1:0.2649077006)100/100:0.0453847961,(Micrarchaeota_Iainarchaeia_Iainarchaeales_Iainarchaeaceae_Iainarchaeum_GB_GCA_000402355.1:0.2242622405,Micrarchaeota_Iainarchaeia_Iainarchaeales_Iainarchaeaceae_Iainarchaeum_UBA10205:0.3211835863)58.2/100:0.0386219058)100/100:0.2149189697,Micrarchaeota_Iainarchaeia_Iainarchaeales_GW2011-AR10_GW2011-AR10_UBA10011:0.3544699782)100/100:0.0705943053,Micrarchaeota_Iainarchaeia_Iainarchaeales_UBA10219_UBA10219_UBA10219:0.5126694318)100/100:0.0464643525,Micrarchaeota_Iainarchaeia_Iainarchaeales_GCA-2688035_GCA-2688035_GB_GCA_002688035.1:0.4661222686)100/100:0.0547764290)100/100:0.1551016208,Micrarchaeota_Iainarchaeia_0-14-0-20-30-16_0-14-0-20-30-16_0-14-0-20-30-16_GB_GCA_002779075.1:1.0977801415)100/100:0.2492515189)100/99:0.0816990300,((((((((((((((Nanoarchaeota_Woesearchaeia_GW2011-AR4_GW2011-AR4_GCA-2688775_GB_GCA_002688775.1:0.2818318433,(Nanoarchaeota_Woesearchaeia_GW2011-AR4_GW2011-AR4_GCA-2688925_GB_GCA_002688925.1:0.2278875479,Nanoarchaeota_Woesearchaeia_GW2011-AR4_GW2011-AR4_GCA-2686855_GB_GCA_002686855.1:0.1990695347)100/100:0.0999847319)100/100:0.0994223075,Nanoarchaeota_Woesearchaeia_GW2011-AR4_GW2011-AR4_GW2011-AR11_UBA12052:0.4765438201)100/100:0.0708373685,Nanoarchaeota_Woesearchaeia_GW2011-AR4_GW2011-AR4_UBA11716_UBA9638:0.5703285750)97.9/100:0.0686602936,(Nanoarchaeota_Woesearchaeia_Nanoarchaeota_Woesearchaeia_UBA10200_UBA10200_UBA10200_UBA10200_Nanoarchaeota_Woesearchaeia_UBA10200_UBA10200_UBA10200_UBA10200_GCA-2687795_GB_GCA_002687795.1:0.4174216595,Nanoarchaeota_Woesearchaeia_UBA10200_UBA10200_UBA10200_UBA10200:0.4676825398)100/100:0.0869228032)99.2/90:0.0517868649,((Nanoarchaeota_Woesearchaeia_GW2011-AR9_GW2011-AR9_GCA-2688265_GB_GCA_002688265.1:0.4905559421,((Nanoarchaeota_Woesearchaeia_GW2011-AR9_GW2011-AR9_1-14-0-10-32-24_GB_GCA_002763025.1:0.3597905616,(Nanoarchaeota_Woesearchaeia_GW2011-AR9_GW2011-AR9_UBA11998_UBA11998:0.3175403953,Nanoarchaeota_Woesearchaeia_GW2011-AR9_GW2011-AR9_UBA11998_GB_GCA_002762785.1:0.2117219343)100/100:0.0813447019)96.2/99:0.0311317676,((Nanoarchaeota_Woesearchaeia_GW2011-AR9_GW2011-AR9_GW2011-AR9_UBA10194:0.2752403194,Nanoarchaeota_Woesearchaeia_GW2011-AR9_GW2011-AR9_UBA10204_UBA10204:0.3422915123)99.9/100:0.0613471192,(Nanoarchaeota_Woesearchaeia_GW2011-AR9_GW2011-AR9_um-filter-33-13_GB_GCA_002792115.1:0.2637861500,Nanoarchaeota_Woesearchaeia_GW2011-AR9_GW2011-AR9_1-14-0-10-36-11_GB_GCA_002762845.1:0.2618449186)100/100:0.0793361379)70/99:0.0359440745)100/99:0.0893510785)100/100:0.2820991511,(Nanoarchaeota_Woesearchaeia_GW2011-AR15_GW2011-AR15_GW2011-AR15_UBA10193:0.0001818256,Nanoarchaeota_Woesearchaeia_GW2011-AR15_GW2011-AR15_GW2011-AR15_GB_GCA_000830295.1:0.0000020848)100/100:0.5250806902)100/90:0.0712718246)50.9/99:0.0293493002,(((((Nanoarchaeota_Woesearchaeia_SM23-78_UBA9642_GCA-2686295_GB_GCA_002686295.1:0.4579839004,Nanoarchaeota_Woesearchaeia_SM23-78_UBA9642_UBA9642_UBA12459:0.4998511183)100/100:0.0843690641,Nanoarchaeota_Woesearchaeia_SM23-78_SM23-78_SM23-78_GB_GCA_001595785.1:0.4156830306)100/100:0.0480711004,((Nanoarchaeota_Woesearchaeia_SM23-78_UBA525_UBA525_GB_GCA_002498125.1:0.1956961817,Nanoarchaeota_Woesearchaeia_SM23-78_UBA525_UBA525_UBA10207:0.2221685228)100/100:0.3275441080,Nanoarchaeota_Woesearchaeia_SM23-78_UBA525_UBA153_GB_GCA_002503705.1:0.4735654313)100/100:0.1869972242)99.5/100:0.0417267273,(Nanoarchaeota_Woesearchaeia_SM23-78_GCA-2685855_GCA-2685855_GB_GCA_002685855.1:0.4772408911,Nanoarchaeota_Woesearchaeia_SM23-78_21-14-0-10-32-9_21-14-0-10-32-9_GB_GCA_002762915.1:0.5314956357)100/100:0.0746805161)100/100:0.1034503844,((Nanoarchaeota_Woesearchaeia_UBA12501_UBA11576_UBA11576_UBA11576:0.4464341653,Nanoarchaeota_Woesearchaeia_UBA12501_UBA10107_UBA10107_UBA10107:0.6119331938)100/100:0.0701612480,(Nanoarchaeota_Woesearchaeia_UBA12501_UBA12501_UBA12501_UBA11718:0.5078198463,Nanoarchaeota_Woesearchaeia_UBA12501_UBA12501_1-14-0-10-44-13_GB_GCA_002762985.1:0.3895824936)100/100:0.0891880427)100/100:0.0594825750)100/99:0.0451879537)100/100:0.0357577947,((((((Nanoarchaeota_Woesearchaeia_CG1-02-33-12_CG1-02-33-12_CG1-02-33-12_GB_GCA_002780105.1:0.0000023036,Nanoarchaeota_Woesearchaeia_CG1-02-33-12_CG1-02-33-12_CG1-02-33-12_GB_GCA_002792055.1:0.0002452476)80.8/100:0.0001297061,Nanoarchaeota_Woesearchaeia_CG1-02-33-12_CG1-02-33-12_CG1-02-33-12_GB_GCA_002762865.1:0.0000704261)99.9/100:0.0042950210,Nanoarchaeota_Woesearchaeia_CG1-02-33-12_CG1-02-33-12_CG1-02-33-12_GB_GCA_001872765.1:0.0097536009)100/100:0.3945582711,Nanoarchaeota_Woesearchaeia_0-14-0-80-44-23_0-14-0-80-44-23_0-14-0-80-44-23_GB_GCA_002779235.1:0.5849176766)99.8/32:0.0610643789,(((Nanoarchaeota_Woesearchaeia_Nanoarchaeota_Woesearchaeia_UBA10216_UBA10216_UBA10216_UBA10216_CG1-02-47-18_CG1-02-47-18_UBA8474:0.0001641031,Nanoarchaeota_Woesearchaeia_Nanoarchaeota_Woesearchaeia_UBA10216_UBA10216_UBA10216_UBA10216_CG1-02-47-18_CG1-02-47-18_GB_GCA_001872825.1:0.0002493841)84.7/100:0.0003563415,Nanoarchaeota_Woesearchaeia_Nanoarchaeota_Woesearchaeia_UBA10216_UBA10216_UBA10216_UBA10216_CG1-02-47-18_CG1-02-47-18_GB_GCA_002763335.1:0.0005939232)100/100:0.5984203475,((Nanoarchaeota_Woesearchaeia_Nanoarchaeota_Woesearchaeia_UBA10216_UBA10216_UBA10216_UBA10216_CG1-02-57-44_CG1-02-57-44_GB_GCA_001871415.1:0.0001241229,Nanoarchaeota_Woesearchaeia_Nanoarchaeota_Woesearchaeia_UBA10216_UBA10216_UBA10216_UBA10216_CG1-02-57-44_CG1-02-57-44_GB_GCA_002503425.1:0.0000178488)100/100:0.7086868651,(Nanoarchaeota_Woesearchaeia_UBA10216_UBA10216_UBA10216_UBA10216:0.4157708591,Nanoarchaeota_Woesearchaeia_UBA10216_UBA10216_UBA492_GB_GCA_002688315.1:0.3426028275)100/100:0.1703555254)100/100:0.0751901585)100/100:0.0725021585)21.2/27:0.0311897406,(Nanoarchaeota_Woesearchaeia_CG08-08-20-14_CG08-08-20-14_CG08-08-20-14_GB_GCA_002794135.1:0.0001290230,Nanoarchaeota_Woesearchaeia_CG08-08-20-14_CG08-08-20-14_CG08-08-20-14_GB_GCA_002762705.1:0.0001477888)100/100:0.6116139220)100/97:0.0524459217)100/97:0.0425660883,((Nanoarchaeota_Woesearchaeia_ARS49_GCA-2687275_GCA-2687275_GB_GCA_002687275.1:0.6518144991,Nanoarchaeota_Woesearchaeia_ARS49_1-14-0-10-37-12_1-14-0-10-37-12_GB_GCA_002762795.1:0.5380425217)100/100:0.1378082618,Nanoarchaeota_Woesearchaeia_UBA9989_UBA9989_UBA9989_UBA9989:0.6233150733)100/99:0.0728673070)100/96:0.0518996271,((Nanoarchaeota_Woesearchaeia_UBA583_UBA583_UBA431_GB_GCA_002505525.1:0.3635724424,Nanoarchaeota_Woesearchaeia_UBA583_UBA583_UBA583_GB_GCA_002506365.1:0.4352579296)100/100:0.7331314116,Nanoarchaeota_Woesearchaeia_UBA119_UBA119_UBA119_GB_GCA_002505945.1:0.7115911090)98.8/79:0.1152122260)100/82:0.0739331217,(((((Nanoarchaeota_Woesearchaeia_SCGC-AAA011-G17_GW2011-AR20_GW2011-AR20_GB_GCA_000830315.1:0.4424144489,Nanoarchaeota_Woesearchaeia_SCGC-AAA011-G17_GW2011-AR20_GCA-2688355_GB_GCA_002688355.1:0.4856093016)100/100:0.1201675908,Nanoarchaeota_Woesearchaeia_SCGC-AAA011-G17_UBA489_UBA489_GB_GCA_002505585.1:0.6216347281)55.1/85:0.0515391294,(Nanoarchaeota_Woesearchaeia_SCGC-AAA011-G17_GCA-2687815_GCA-2687815_GB_GCA_002687815.1:0.5109828552,(Nanoarchaeota_Woesearchaeia_SCGC-AAA011-G17_SCGC-AAA011-G17_SCGC-AAA011-G17_GB_GCA_000402515.1:0.4946869619,(Nanoarchaeota_Woesearchaeia_SCGC-AAA011-G17_ARS1403_GCA-2687825_GB_GCA_002687825.1:0.4232857593,Nanoarchaeota_Woesearchaeia_SCGC-AAA011-G17_ARS1403_GCA-2688095_GB_GCA_002688095.1:0.4924413735)100/100:0.1046814952)100/100:0.0998964908)100/100:0.0497259502)100/98:0.0523861383,((Nanoarchaeota_Woesearchaeia_SCGC-AAA011-G17_GW2011-AR17_GW2011-AR17_UBA10136:0.5265882101,Nanoarchaeota_Woesearchaeia_SCGC-AAA011-G17_GW2011-AR17_UBA9640_UBA9640:0.5728336372)100/100:0.1451679442,Nanoarchaeota_Woesearchaeia_SCGC-AAA011-G17_GW2011-AR18_GW2011-AR18_GB_GCA_000806155.1:0.6673445096)100/100:0.0660974151)99.9/98:0.0483416087,Nanoarchaeota_Woesearchaeia_SCGC-AAA011-G17_GCA-2687185_GCA-2687185_GB_GCA_002687185.1:0.9224780840)94.5/82:0.0434948433)83.9/81:0.0672966122,((((Nanoarchaeota_Woesearchaeia_Pacearchaeales_CG1-02-31-27_CG1-02-31-27_GB_GCA_001872145.1:0.0137599336,(Nanoarchaeota_Woesearchaeia_Pacearchaeales_CG1-02-31-27_CG1-02-31-27_GB_GCA_002763115.1:0.0000789846,Nanoarchaeota_Woesearchaeia_Pacearchaeales_CG1-02-31-27_CG1-02-31-27_GB_GCA_002792655.1:0.0033308879)96.7/100:0.0108010414)100/100:0.5796778058,Nanoarchaeota_Woesearchaeia_Pacearchaeales_UBA284_UBA284_GB_GCA_002499185.1:0.6298024515)98.4/100:0.0898090493,(((((Nanoarchaeota_Woesearchaeia_Pacearchaeales_UBA73_CG1-02-39-14_GB_GCA_002788615.1:0.0001294990,Nanoarchaeota_Woesearchaeia_Pacearchaeales_UBA73_CG1-02-39-14_GB_GCA_001872315.1:0.0001370974)100/100:0.2660895974,(((((Nanoarchaeota_Woesearchaeia_Pacearchaeales_UBA73_CG1-02-35-32_GB_GCA_001872325.1:0.0004074482,Nanoarchaeota_Woesearchaeia_Pacearchaeales_UBA73_CG1-02-35-32_GB_GCA_002790905.1:0.0002109800)32.2/87:0.0000883301,Nanoarchaeota_Woesearchaeia_Pacearchaeales_UBA73_CG1-02-35-32_GB_GCA_002789435.1:0.0000541272)76.4/89:0.0001236780,Nanoarchaeota_Woesearchaeia_Pacearchaeales_UBA73_CG1-02-35-32_GB_GCA_002784645.1:0.0001765679)75.6/93:0.0001773015,Nanoarchaeota_Woesearchaeia_Pacearchaeales_UBA73_CG1-02-35-32_GB_GCA_002792635.1:0.0000027189)80.7/94:0.0001672424,Nanoarchaeota_Woesearchaeia_Pacearchaeales_UBA73_CG1-02-35-32_GB_GCA_002794155.1:0.0001916321)100/100:0.2677550352)100/100:0.1203339261,Nanoarchaeota_Woesearchaeia_Pacearchaeales_UBA73_1-14-0-10-34-76_GB_GCA_002763075.1:0.3891850979)100/100:0.1092401325,Nanoarchaeota_Woesearchaeia_Pacearchaeales_UBA73_UBA73_GB_GCA_002496015.1:0.5045708755)100/100:0.1678868782,(((Nanoarchaeota_Woesearchaeia_Pacearchaeales_CG1-02-32-21_CG1-02-32-21_GB_GCA_002763105.1:0.0007250027,Nanoarchaeota_Woesearchaeia_Pacearchaeales_CG1-02-32-21_CG1-02-32-21_GB_GCA_002792685.1:0.0008789535)96.9/100:0.0020112851,Nanoarchaeota_Woesearchaeia_Pacearchaeales_CG1-02-32-21_CG1-02-32-21_GB_GCA_001872185.1:0.0017166975)100/100:0.5262902034,((Nanoarchaeota_Woesearchaeia_Pacearchaeales_GW2011-AR1_GW2011-AR13_UBA12081:0.3321733258,Nanoarchaeota_Woesearchaeia_Pacearchaeales_GW2011-AR1_GW2011-AR1_GB_GCA_002762735.1:0.4269580907)100/100:0.0964715968,Nanoarchaeota_Woesearchaeia_Pacearchaeales_GW2011-AR1_RBG-13-33-26_GB_GCA_001787285.1:0.3319360499)100/100:0.1395652985)100/100:0.0913871229)100/100:0.1712380505)100/100:0.1166987525,Nanoarchaeota_Woesearchaeia_Pacearchaeales_UBA12030_UBA12030_UBA12055:0.7262605388)100/100:0.1901878703)100/100:0.0908004553,((Nanoarchaeota_CG07-land_CG07-land_CG07-land_CG07-land_GB_GCA_002779595.1:0.7847151641,Nanoarchaeota_1-14-0-10-43-11_1-14-0-10-43-11_1-14-0-10-43-11_1-14-0-10-43-11_GB_GCA_002763265.1:0.8433446092)100/99:0.1171926964,Nanoarchaeota_UBA10117_UBA10117_UBA10117_UBA10117_UBA10117:0.8948142857)88.7/99:0.0741393417)100/99:0.0619645141,((Nanoarchaeota_Nanoarchaeia_Nanoarchaeales_Nanoarchaeaceae_Nanoarchaeum_GB_GCA_000008085.1:0.6889574608,(Nanoarchaeota_Nanoarchaeia_Nanoarchaeales_Nanopusillaceae_Nanopusillus_GB_GCA_001552015.1:0.0332723450,Nanoarchaeota_Nanoarchaeia_Nanoarchaeales_Nanopusillaceae_Nanopusillus_GB_GCA_000387965.1:0.0335650455)100/100:0.7616615368)100/100:0.3055006074,(Nanoarchaeota_Parvarchaeia_Parvarchaeales_Parvarchaeaceae_Parvarchaeum_GB_GCA_002503215.1:0.1950307703,Nanoarchaeota_Parvarchaeia_Parvarchaeales_Parvarchaeaceae_Parvarchaeum_GB_GCA_002503995.1:0.1759893469)100/100:1.0508692700)100/99:0.1390735407)100/100:0.0844062573,((((Nanoarchaeota_Aenigmarchaeia_GW2011-AR5_GW2011-AR5_GW2011-AR5_UBA10154:0.2039665965,Nanoarchaeota_Aenigmarchaeia_GW2011-AR5_GW2011-AR5_GW2011-AR5_GB_GCA_000806115.1:0.2086417520)100/100:0.3083217331,Nanoarchaeota_Aenigmarchaeia_GW2011-AR5_GCA-2688965_GCA-2688965_GB_GCA_002688965.1:0.6387789343)100/100:0.2878673118,((Nanoarchaeota_Aenigmarchaeia_CG10238-14_CG10238-14_RBG-16-49-10_GB_GCA_001784635.1:0.3813315171,Nanoarchaeota_Aenigmarchaeia_CG10238-14_CG10238-14_CG10238-14_GB_GCA_002789635.1:0.3758606666)100/100:0.2958005676,Nanoarchaeota_Aenigmarchaeia_CG10238-14_ex4484-224_ex4484-224_GB_GCA_002254545.1:0.6028447795)100/100:0.1481162726)100/100:0.1011945963,((((Nanoarchaeota_Nanohaloarchaea_J07AB43_J07AB43_Nanosalina_GB_GCA_000220375.1:0.2970214596,(Nanoarchaeota_Nanohaloarchaea_J07AB43_J07AB43_PL-Br10-U2g16_GB_GCA_001563995.1:0.2477480179,(Nanoarchaeota_Nanohaloarchaea_J07AB43_J07AB43_B1-Br10-U2g19_GB_GCA_001563875.1:0.1282437616,Nanoarchaeota_Nanohaloarchaea_J07AB43_J07AB43_B1-Br10-U2g19_GB_GCA_001563905.1:0.1195396511)100/100:0.1149533594)100/100:0.0629027458)83.6/93:0.0345446751,Nanoarchaeota_Nanohaloarchaea_J07AB43_J07AB43_SG9_GB_GCA_001761425.1:0.2330385530)99.9/93:0.0586554000,((Nanoarchaeota_Nanohaloarchaea_J07AB43_J07AB43_B1-Br10-U2g21_GB_GCA_001563915.1:0.0873284348,Nanoarchaeota_Nanohaloarchaea_J07AB43_J07AB43_B1-Br10-U2g21_GB_GCA_001564035.1:0.0863459923)100/100:0.1220765698,Nanoarchaeota_Nanohaloarchaea_J07AB43_J07AB43_B1-Br10-U2g21_GB_GCA_001564145.1:0.1683810461)100/100:0.1005072013)100/100:0.7466401164,(Nanoarchaeota_CG03_ex4484-52_ex4484-52_ex4484-52_GB_GCA_002254415.1:0.8382706720,Nanoarchaeota_CG03_CG03_CG03_CG03_GB_GCA_002780595.1:1.1028052000)100/100:0.1904718473)100/96:0.0898388106)100/96:0.0525117575)100/100:0.0660238733)80.4/98:0.0387277502,(UAP2_UBA543_UBA543_UBA543_UBA543_GB_GCA_002502135.1:0.4551553666,(UAP2_UBA543_UBA543_UBA55_UBA55_GB_GCA_002494525.1:0.0682840545,UAP2_UBA543_UBA543_UBA55_UBA55_GB_GCA_002495465.1:0.0613066965)100/100:0.4409226732)100/100:0.4068554866)100/100:0.0696033018)100/100:0.0636483138,((((((((Crenarchaeota_Nitrososphaeria_Caldiarchaeales_Caldiarchaeaceae_Caldiarchaeum_GB_GCA_000270325.1:0.5031315315,(OPBin011:0.2583091643,Crenarchaeota_Nitrososphaeria_Caldiarchaeales_JGI-0000106-J15_JGI-0000106-J15_GB_GCA_000405685.1:0.2831025372)100/100:0.2050315144)99.7/100:0.0887386024,Crenarchaeota_Nitrososphaeria_Caldiarchaeales_JGI-OTU-1_JGI-OTU-1_GB_GCA_000494145.1:0.5768104117)100/100:0.2600613425,Crenarchaeota_Nitrososphaeria_ex4484-205_ex4484-205_ex4484-205_GB_GCA_002255045.1:0.8464473439)0/23:0.0557993756,(((((((((((((((((Crenarchaeota_Nitrososphaeria_Nitrososphaerales_Nitrosopumilaceae_Nitrosopumilus_GB_GCA_001543015.1:0.0098481952,Crenarchaeota_Nitrososphaeria_Nitrososphaerales_Nitrosopumilaceae_Nitrosopumilus_GB_GCA_002317795.1:0.0076945333)100/100:0.0680850079,Crenarchaeota_Nitrososphaeria_Nitrososphaerales_Nitrosopumilaceae_Nitrosopumilus_GB_GCA_002730325.1:0.0525358484)100/100:0.0295589644,(((((Crenarchaeota_Nitrososphaeria_Nitrososphaerales_Nitrosopumilaceae_Nitrosopumilus_GB_GCA_002506665.1:0.1588383967,Crenarchaeota_Nitrososphaeria_Nitrososphaerales_Nitrosopumilaceae_Nitrosopumilus_RS_GCF_000299395.1:0.0449304998)100/100:0.0185518847,(Crenarchaeota_Nitrososphaeria_Nitrososphaerales_Nitrosopumilaceae_Nitrosopumilus_RS_GCF_000242875.2:0.0695273268,Crenarchaeota_Nitrososphaeria_Nitrososphaerales_Nitrosopumilaceae_Nitrosopumilus_GB_GCA_002788515.1:0.0725335446)43.4/40:0.0141614426)12.3/99:0.0100022910,(((Crenarchaeota_Nitrososphaeria_Nitrososphaerales_Nitrosopumilaceae_Nitrosopumilus_RS_GCF_002156965.1:0.0108830331,Crenarchaeota_Nitrososphaeria_Nitrososphaerales_Nitrosopumilaceae_Nitrosopumilus_GB_GCA_002690535.1:0.0097966954)100/100:0.0140175190,Crenarchaeota_Nitrososphaeria_Nitrososphaerales_Nitrosopumilaceae_Nitrosopumilus_RS_GCF_001541925.1:0.0313062231)100/100:0.0337201934,(Crenarchaeota_Nitrososphaeria_Nitrososphaerales_Nitrosopumilaceae_Nitrosopumilus_GB_GCA_002508395.1:0.0599572029,Crenarchaeota_Nitrososphaeria_Nitrososphaerales_Nitrosopumilaceae_Nitrosopumilus_GB_GCA_002737455.1:0.0641974916)100/100:0.0162082612)100/100:0.0727287114)99.6/40:0.0128443604,(Crenarchaeota_Nitrososphaeria_Nitrososphaerales_Nitrosopumilaceae_Nitrosopumilus_GB_GCA_001674955.1:0.0188078413,Crenarchaeota_Nitrososphaeria_Nitrososphaerales_Nitrosopumilaceae_Nitrosopumilus_RS_GCF_000956175.1:0.0157576850)100/100:0.0626714903)93.8/40:0.0111399853,((Crenarchaeota_Nitrososphaeria_Nitrososphaerales_Nitrosopumilaceae_Nitrosopumilus_RS_GCF_000328945.1:0.0289340270,Crenarchaeota_Nitrososphaeria_Nitrososphaerales_Nitrosopumilaceae_Nitrosopumilus_GB_GCA_000875775.1:0.0298546311)97.3/100:0.0067349855,(Crenarchaeota_Nitrososphaeria_Nitrososphaerales_Nitrosopumilaceae_Nitrosopumilus_GB_GCA_000018465.1:0.0247202971,Crenarchaeota_Nitrososphaeria_Nitrososphaerales_Nitrosopumilaceae_Nitrosopumilus_GB_GCA_000746745.1:0.0180607900)100/100:0.0097318220)100/100:0.0600412299)59/36:0.0097709882)99.1/96:0.0132938738,(Crenarchaeota_Nitrososphaeria_Nitrososphaerales_Nitrosopumilaceae_Nitrosopumilus_GB_GCA_000484975.1:0.0708146445,Crenarchaeota_Nitrososphaeria_Nitrososphaerales_Nitrosopumilaceae_Nitrosopumilus_GB_GCA_001510275.1:0.0529338367)100/100:0.0268694866)100/100:0.0505353133,(((Crenarchaeota_Nitrososphaeria_Nitrososphaerales_Nitrosopumilaceae_Nitrosoarchaeum_GB_GCA_000204585.1:0.0546552250,((Crenarchaeota_Nitrososphaeria_Nitrososphaerales_Nitrosopumilaceae_Nitrosoarchaeum_GB_GCA_002784675.1:0.0004343347,Crenarchaeota_Nitrososphaeria_Nitrososphaerales_Nitrosopumilaceae_Nitrosoarchaeum_GB_GCA_002789395.1:0.0010476237)100/100:0.0239330363,Crenarchaeota_Nitrososphaeria_Nitrososphaerales_Nitrosopumilaceae_Nitrosoarchaeum_RS_GCF_000220175.1:0.0343856633)100/100:0.0288569881)100/100:0.0147833850,Crenarchaeota_Nitrososphaeria_Nitrososphaerales_Nitrosopumilaceae_Nitrosoarchaeum_GB_GCA_002737445.1:0.0910254190)100/100:0.0397414649,Crenarchaeota_Nitrososphaeria_Nitrososphaerales_Nitrosopumilaceae_Nitrosoarchaeum_GB_GCA_002781805.1:0.1211107710)78.2/100:0.0177140007)100/100:0.0854498080,Crenarchaeota_Nitrososphaeria_Nitrososphaerales_Nitrosopumilaceae_Cenarchaeum_GB_GCA_000200715.1:0.4193765943)100/100:0.0474013188,(((Crenarchaeota_Nitrososphaeria_Nitrososphaerales_Nitrosopumilaceae_Nitrosopelagicus_GB_GCA_000484935.1:0.0599502136,Crenarchaeota_Nitrososphaeria_Nitrososphaerales_Nitrosopumilaceae_Nitrosopelagicus_GB_GCA_000402075.1:0.0565299791)100/100:0.0243139412,Crenarchaeota_Nitrososphaeria_Nitrososphaerales_Nitrosopumilaceae_Nitrosopelagicus_GB_GCA_002709285.1:0.0627305110)100/100:0.1542051530,(((Crenarchaeota_Nitrososphaeria_Nitrososphaerales_Nitrosopumilaceae_Nitrosopelagicus_GB_GCA_002724795.1:0.0034044666,Crenarchaeota_Nitrososphaeria_Nitrososphaerales_Nitrosopumilaceae_Nitrosopelagicus_GB_GCA_001627235.1:0.0132243256)100/100:0.0303420941,(Crenarchaeota_Nitrososphaeria_Nitrososphaerales_Nitrosopumilaceae_Nitrosopelagicus_GB_GCA_001510295.1:0.0621744529,Crenarchaeota_Nitrososphaeria_Nitrososphaerales_Nitrosopumilaceae_Nitrosopelagicus_RS_GCF_000812185.1:0.0297543183)100/100:0.0226823507)100/100:0.1070763521,Crenarchaeota_Nitrososphaeria_Nitrososphaerales_Nitrosopumilaceae_Nitrosopelagicus_GB_GCA_002698885.1:0.1238323642)100/100:0.1241534078)100/100:0.0626697759)100/100:0.0295129338,Crenarchaeota_Nitrososphaeria_Nitrososphaerales_Nitrosopumilaceae_CSP1-1_GB_GCA_001443365.1:0.1678911489)100/100:0.0469701142,((((Crenarchaeota_Nitrososphaeria_Nitrososphaerales_Nitrosopumilaceae_Nitrosotenuis_GB_GCA_002499525.1:0.0783880919,Crenarchaeota_Nitrososphaeria_Nitrososphaerales_Nitrosopumilaceae_Nitrosotenuis_RS_GCF_002787055.1:0.0393645536)100/100:0.0267832320,Crenarchaeota_Nitrososphaeria_Nitrososphaerales_Nitrosopumilaceae_Nitrosotenuis_RS_GCF_000955905.1:0.0558784857)100/100:0.0737517611,Crenarchaeota_Nitrososphaeria_Nitrososphaerales_Nitrosopumilaceae_Nitrosotenuis_RS_GCF_000723185.1:0.1188442967)100/100:0.0320707512,Crenarchaeota_Nitrososphaeria_Nitrososphaerales_Nitrosopumilaceae_Nitrosotenuis_RS_GCF_000685395.1:0.1077983947)100/100:0.1068785257)100/100:0.0808012553,((((Crenarchaeota_Nitrososphaeria_Nitrososphaerales_Nitrosopumilaceae_Nitrosotalea_GB_GCA_001917995.1:0.0132031570,Crenarchaeota_Nitrososphaeria_Nitrososphaerales_Nitrosopumilaceae_Nitrosotalea_GB_GCA_001917505.1:0.0101343948)100/100:0.0536410698,Crenarchaeota_Nitrososphaeria_Nitrososphaerales_Nitrosopumilaceae_Nitrosotalea_GB_GCA_001920395.1:0.0816059178)100/100:0.0509529658,((Crenarchaeota_Nitrososphaeria_Nitrososphaerales_Nitrosopumilaceae_Nitrosotalea_RS_GCF_900143675.1:0.0756098802,(Crenarchaeota_Nitrososphaeria_Nitrososphaerales_Nitrosopumilaceae_Nitrosotalea_GB_GCA_900065925.1:0.0403194331,Crenarchaeota_Nitrososphaeria_Nitrososphaerales_Nitrosopumilaceae_Nitrosotalea_GB_GCA_900177045.1:0.0476760377)100/100:0.0146072137)61.4/100:0.0155367832,Crenarchaeota_Nitrososphaeria_Nitrososphaerales_Nitrosopumilaceae_Nitrosotalea_RS_GCF_900167955.1:0.0528575022)100/100:0.0767036702)100/100:0.0661677711,Crenarchaeota_Nitrososphaeria_Nitrososphaerales_Nitrosopumilaceae_UBA8516_UBA8516:0.1208310743)100/100:0.0650781883)100/100:0.2565957087,(((((Crenarchaeota_Nitrososphaeria_Nitrososphaerales_Nitrososphaeraceae_Nitrososphaera_RS_GCF_000698785.1:0.0269373893,Crenarchaeota_Nitrososphaeria_Nitrososphaerales_Nitrososphaeraceae_Nitrososphaera_GB_GCA_000730285.1:0.0265171767)100/100:0.1234579605,((Crenarchaeota_Nitrososphaeria_Nitrososphaerales_Nitrososphaeraceae_Nitrososphaera_GB_GCA_002501845.1:0.0766010607,Crenarchaeota_Nitrososphaeria_Nitrososphaerales_Nitrososphaeraceae_Nitrososphaera_GB_GCA_000303155.1:0.0442527976)100/100:0.0496811337,Crenarchaeota_Nitrososphaeria_Nitrososphaerales_Nitrososphaeraceae_Nitrososphaera_GB_GCA_002494895.1:0.1569214297)100/100:0.0445459135)100/100:0.1028863435,Crenarchaeota_Nitrososphaeria_Nitrososphaerales_Nitrososphaeraceae_UBA10452_UBA10899:0.2799947496)95.5/100:0.0406568164,Crenarchaeota_Nitrososphaeria_Nitrososphaerales_Nitrososphaeraceae_UBA11057_UBA11057:0.3755285151)60/100:0.0394452063,(Crenarchaeota_Nitrososphaeria_Nitrososphaerales_Nitrososphaeraceae_Nitrosocosmicus_GB_GCA_001870125.1:0.1277218514,Crenarchaeota_Nitrososphaeria_Nitrososphaerales_Nitrososphaeraceae_Nitrosocosmicus_GB_GCA_000802205.2:0.1335721576)100/100:0.3330442705)100/100:0.1420262115)100/100:0.0501030153,(Crenarchaeota_Nitrososphaeria_Nitrososphaerales_UBA213_UBA213_GB_GCA_002713325.1:0.0007366396,Crenarchaeota_Nitrososphaeria_Nitrososphaerales_UBA213_UBA213_GB_GCA_002494485.1:0.0049691252)100/100:0.3446079130)100/100:0.1759194056,(((((Crenarchaeota_Nitrososphaeria_Nitrososphaerales_UBA57_UBA57_GB_GCA_002717165.1:0.0002097998,Crenarchaeota_Nitrososphaeria_Nitrososphaerales_UBA57_UBA57_GB_GCA_002508305.1:0.0006666858)100/100:0.0028389392,Crenarchaeota_Nitrososphaeria_Nitrososphaerales_UBA57_UBA57_GB_GCA_002495905.1:0.0033004711)100/100:0.0715334206,Crenarchaeota_Nitrososphaeria_Nitrososphaerales_UBA57_UBA57_GB_GCA_002494565.1:0.0832836754)100/100:0.1132011033,Crenarchaeota_Nitrososphaeria_Nitrososphaerales_UBA57_UBA57_GB_GCA_002693165.1:0.1847296121)100/100:0.1048016300,Crenarchaeota_Nitrososphaeria_Nitrososphaerales_UBA57_GCA-2713205_GB_GCA_002713205.1:0.2346548004)100/100:0.3961038181)100/100:0.0606725055,Crenarchaeota_Nitrososphaeria_Nitrososphaerales_UBA141_UBA141_GB_GCA_002495315.1:0.5447053549)100/100:0.0830624174,Unclassified_Thaumarchaeota_JZ-2_bin_220:0.3975100883)100/100:0.1337078032,((OPBin015:0.0986622450,Crenarchaeota_Nitrososphaeria_UBA164_UBA164_UBA160_GB_GCA_002506605.1:0.1160912322)100/100:0.2307962407,Crenarchaeota_Nitrososphaeria_UBA164_UBA164_UBA164_GB_GCA_002499005.1:0.3549025908)100/100:0.5139503565)100/100:0.1569047315,Crenarchaeota_Nitrososphaeria_JdFR-13_JdFR-13_JdFR-13_GB_GCA_002011075.1:0.9050501385)100/100:0.0847380482)100/92:0.0660158810,(((Crenarchaeota_Bathyarchaeia_RBG-16-48-13_RBG-16-48-13_RBG-16-48-13_GB_GCA_001775995.1:0.5379179204,((Crenarchaeota_Bathyarchaeia_40CM-2-53-6_RBG-16-50-20_RBG-16-50-20_GB_GCA_001768965.1:0.4177615718,((Crenarchaeota_Bathyarchaeia_40CM-2-53-6_40CM-2-53-6_40CM-2-53-6_GB_GCA_001918745.1:0.0549446994,Crenarchaeota_Bathyarchaeia_40CM-2-53-6_40CM-2-53-6_40CM-2-53-6_GB_GCA_001918765.1:0.0436805791)100/100:0.1357097532,(Crenarchaeota_Bathyarchaeia_40CM-2-53-6_40CM-2-53-6_40CM-2-53-6_GB_GCA_001919285.1:0.1020510383,(Crenarchaeota_Bathyarchaeia_40CM-2-53-6_40CM-2-53-6_40CM-2-53-6_GB_GCA_002495485.1:0.1166504179,Crenarchaeota_Bathyarchaeia_40CM-2-53-6_40CM-2-53-6_40CM-2-53-6_GB_GCA_001915065.1:0.0801528597)100/100:0.0313749563)100/100:0.0943669445)100/100:0.3100926743)100/100:0.0818122781,Crenarchaeota_Bathyarchaeia_40CM-2-53-6_RBG-13-38-9_RBG-13-38-9_GB_GCA_001775955.1:0.4799929407)100/100:0.1398577625)100/100:0.0698977285,(((Crenarchaeota_Bathyarchaeia_TCS64_TCS64_RBG-16-57-9_GB_GCA_001775965.1:0.2922864551,(Crenarchaeota_Bathyarchaeia_TCS64_TCS64_UBA8941_UBA8941:0.0865115934,Crenarchaeota_Bathyarchaeia_TCS64_TCS64_UBA8941_GB_GCA_001774245.1:0.0781369514)100/100:0.2321643656)100/100:0.0853970054,Crenarchaeota_Bathyarchaeia_TCS64_TCS64_GCA-2726865_GB_GCA_002726865.1:0.3564827436)100/100:0.4442440320,(((((Crenarchaeota_Bathyarchaeia_B26-1_B26-1_B26-1_GB_GCA_001593925.1:0.0159198036,Crenarchaeota_Bathyarchaeia_B26-1_B26-1_B26-1_GB_GCA_002254475.1:0.0262887645)100/100:0.0579013887,Crenarchaeota_Bathyarchaeia_B26-1_B26-1_B26-1_GB_GCA_001593935.1:0.0676180627)100/100:0.1485849422,Crenarchaeota_Bathyarchaeia_B26-1_B26-1_B63_GB_GCA_001593845.1:0.2909191220)100/100:0.1399324443,((((Crenarchaeota_Bathyarchaeia_B26-1_UBA233_UBA233_GB_GCA_002507245.1:0.0811784879,Crenarchaeota_Bathyarchaeia_B26-1_UBA233_UBA233_GB_GCA_002010925.1:0.0788164392)100/100:0.1422475967,(((Crenarchaeota_Bathyarchaeia_B26-1_UBA233_AD8-1_GB_GCA_001273385.1:0.3028191478,Crenarchaeota_Bathyarchaeia_B26-1_UBA233_UBA11855_UBA11852:0.2003157343)100/100:0.1247156286,Crenarchaeota_Bathyarchaeia_B26-1_UBA233_20-14-0-80-47-9_GB_GCA_002779555.1:0.1749111528)98.7/100:0.0333328341,Crenarchaeota_Bathyarchaeia_B26-1_UBA233_JdFR-07_GB_GCA_002010975.1:0.1520688815)100/100:0.0997368717)100/100:0.0684919278,(Crenarchaeota_Bathyarchaeia_B26-1_BA1_BA1_GB_GCA_001399805.1:0.2232742724,Crenarchaeota_Bathyarchaeia_B26-1_BA1_BA2_GB_GCA_001399795.1:0.1611885939)100/100:0.1076082148)100/100:0.0591835042,Crenarchaeota_Bathyarchaeia_B26-1_B24-2_B24-2_GB_GCA_002490245.1:0.3787140374)99.6/100:0.0541571669)100/100:0.0792647173,Crenarchaeota_Bathyarchaeia_ex4484-135_ex4484-135_ex4484-135_GB_GCA_002255025.1:0.4773724763)100/100:0.0551727927)100/100:0.0505273659)100/100:0.0479945784,(((OPBin010:0.0031367104,OPBin042:0.0030664680)100/100:0.1997777703,Crenarchaeota_Bathyarchaeia_B24_B24_B24_GB_GCA_001593865.1:0.1446698844)100/100:0.4454551532,(Crenarchaeota_Bathyarchaeia_B25_B25_B25_GB_GCA_001593855.1:0.3016003920,Crenarchaeota_Bathyarchaeia_B25_B25_JdFR-11_GB_GCA_002011035.1:0.3040677448)100/100:0.2553877661)90.3/96:0.0569216539)100/98:0.0740564575)100/100:0.0772203104,((((((((((Crenarchaeota_Thermoprotei_Sulfolobales_Sulfolobaceae_Sulfolobus_B_RS_GCF_001316085.1:0.1074375059,Crenarchaeota_Thermoprotei_Sulfolobales_Sulfolobaceae_Sulfolobus_B_RS_GCF_001316045.1:0.1077554340)100/100:0.2721890833,((Crenarchaeota_Thermoprotei_Sulfolobales_Sulfolobaceae_Sulfolobus_A_RS_GCF_000022385.1:0.0307032323,Crenarchaeota_Thermoprotei_Sulfolobales_Sulfolobaceae_Sulfolobus_A_RS_GCF_900079115.1:0.0329672710)100/100:0.1134256134,Crenarchaeota_Thermoprotei_Sulfolobales_Sulfolobaceae_Sulfolobus_A_RS_GCF_001719125.1:0.1556361224)100/100:0.1138663478)100/100:0.0458567252,(((Crenarchaeota_Thermoprotei_Sulfolobales_Sulfolobaceae_Acidianus_RS_GCF_000632495.1:0.2533006490,(Crenarchaeota_Thermoprotei_Sulfolobales_Sulfolobaceae_Acidianus_GB_GCA_002116695.1:0.1653359027,Crenarchaeota_Thermoprotei_Sulfolobales_Sulfolobaceae_Acidianus_RS_GCF_000213215.1:0.1386955541)100/100:0.0491593487)100/100:0.0545233280,Crenarchaeota_Thermoprotei_Sulfolobales_Sulfolobaceae_AZ1_GB_GCA_000565255.1:0.2211760048)71.1/100:0.0323893900,(((Crenarchaeota_Thermoprotei_Sulfolobales_Sulfolobaceae_Metallosphaera_GB_GCA_001315825.1:0.1146464640,Crenarchaeota_Thermoprotei_Sulfolobales_Sulfolobaceae_Metallosphaera_RS_GCF_000016605.1:0.0888225252)100/100:0.0335411013,Crenarchaeota_Thermoprotei_Sulfolobales_Sulfolobaceae_Metallosphaera_RS_GCF_000204925.1:0.1413999474)100/100:0.0888831785,Crenarchaeota_Thermoprotei_Sulfolobales_Sulfolobaceae_Metallosphaera_RS_GCF_000243315.1:0.1829151600)100/100:0.1477393883)100/100:0.0730078184)100/100:0.0509252154,(Crenarchaeota_Thermoprotei_Sulfolobales_Sulfolobaceae_Sulfolobus_C_RS_GCF_000011205.1:0.1611653110,Crenarchaeota_Thermoprotei_Sulfolobales_Sulfolobaceae_Sulfolobus_RS_GCF_000012285.1:0.2404969586)100/100:0.0838764986)100/100:0.0868338531,Crenarchaeota_Thermoprotei_Sulfolobales_Sulfolobaceae_Acd1_GB_GCA_000389735.1:0.3415561720)100/100:0.3845400557,((((((((Crenarchaeota_Thermoprotei_Desulfurococcales_Acidilobaceae_Acidilobus_GB_GCA_000495735.1:0.0176576674,Crenarchaeota_Thermoprotei_Desulfurococcales_Acidilobaceae_Acidilobus_GB_GCA_000495695.1:0.0225223815)100/100:0.1925361160,Crenarchaeota_Thermoprotei_Desulfurococcales_Acidilobaceae_Acidilobus_RS_GCF_000144915.1:0.1990044928)99.6/100:0.0451789541,Crenarchaeota_Thermoprotei_Desulfurococcales_Acidilobaceae_UBA162_GB_GCA_002496425.1:0.2238226871)100/100:0.1404257492,(Crenarchaeota_Thermoprotei_Desulfurococcales_Acidilobaceae_Caldisphaera_RS_GCF_000317795.1:0.0447429360,Crenarchaeota_Thermoprotei_Desulfurococcales_Acidilobaceae_Caldisphaera_GB_GCA_002506595.1:0.0396594668)100/100:0.3449442757)100/100:0.1823892715,(Crenarchaeota_Thermoprotei_Desulfurococcales_Acidilobaceae_Aeropyrum_GB_GCA_000591035.1:0.0421220898,Crenarchaeota_Thermoprotei_Desulfurococcales_Acidilobaceae_Aeropyrum_GB_GCA_000011125.1:0.0430592367)100/100:0.3528400884)100/100:0.2349380923,(Crenarchaeota_Thermoprotei_Desulfurococcales_Pyrodictiaceae_Pyrolobus_RS_GCF_000223395.1:0.3035121889,((Crenarchaeota_Thermoprotei_Desulfurococcales_Pyrodictiaceae_Pyrodictium_RS_GCF_001462395.1:0.1089314041,Crenarchaeota_Thermoprotei_Desulfurococcales_Pyrodictiaceae_Pyrodictium_RS_GCF_001412615.1:0.0887139685)100/100:0.0786501909,Crenarchaeota_Thermoprotei_Desulfurococcales_Pyrodictiaceae_Hyperthermus_RS_GCF_000015145.1:0.1362682567)100/100:0.1824336260)100/100:0.1542668145)100/100:0.0675917231,(Crenarchaeota_Thermoprotei_Desulfurococcales_Ignicoccaceae_Ignicoccus_RS_GCF_001481685.1:0.2518729284,Crenarchaeota_Thermoprotei_Desulfurococcales_Ignicoccaceae_Ignicoccus_A_RS_GCF_000017945.1:0.2243816492)100/100:0.4169669196)17.4/88:0.0371197636,(((Crenarchaeota_Thermoprotei_Desulfurococcales_Ignisphaeraceae_Ignisphaera_GB_GCA_000145985.1:0.5378108371,Crenarchaeota_Thermoprotei_Desulfurococcales_Ignisphaeraceae_ex4484-204_GB_GCA_002255065.1:0.5321277147)100/99:0.1093268745,Crenarchaeota_Thermoprotei_Desulfurococcales_Fervidicoccaceae_Fervidicoccus_GB_GCA_000258425.1:0.6406236964)92.6/99:0.0547266208,(((Crenarchaeota_Thermoprotei_Desulfurococcales_Desulfurococcaceae_Staphylothermus_RS_GCF_000092465.1:0.0364730647,Crenarchaeota_Thermoprotei_Desulfurococcales_Desulfurococcaceae_Staphylothermus_RS_GCF_000015945.1:0.0309493460)100/100:0.1605944598,Crenarchaeota_Thermoprotei_Desulfurococcales_Desulfurococcaceae_ex4484-58_GB_GCA_002254665.1:0.2329088232)100/100:0.1136948124,((Crenarchaeota_Thermoprotei_Desulfurococcales_Desulfurococcaceae_Thermosphaera_RS_GCF_000092185.1:0.2740693538,(Crenarchaeota_Thermoprotei_Desulfurococcales_Desulfurococcaceae_UBA285_GB_GCA_002495025.1:0.2994416693,(Crenarchaeota_Thermoprotei_Desulfurococcales_Desulfurococcaceae_Desulfurococcus_RS_GCF_000231015.2:0.1224359738,Crenarchaeota_Thermoprotei_Desulfurococcales_Desulfurococcaceae_Desulfurococcus_RS_GCF_000186365.1:0.1219883388)100/100:0.1379980789)74.3/100:0.0489102862)100/100:0.0782127262,Crenarchaeota_Thermoprotei_Desulfurococcales_Desulfurococcaceae_Thermogladius_RS_GCF_000264495.1:0.3448844189)100/100:0.0733407290)100/100:0.3371348867)100/99:0.0573605257)100/97:0.0461522174)100/100:0.0519915050,Crenarchaeota_Thermoprotei_ex4484-217-1_ex4484-217-1_ex4484-217-1_GB_GCA_002254745.1:0.4994740280)100/100:0.1149599189,((((Crenarchaeota_Thermoprotei_Thermofilales_Thermofilaceae_Thermofilum_RS_GCF_000813245.1:0.1854764593,Crenarchaeota_Thermoprotei_Thermofilales_Thermofilaceae_Thermofilum_RS_GCF_000015225.1:0.1574802712)100/100:0.1142901390,(Crenarchaeota_Thermoprotei_Thermofilales_Thermofilaceae_Thermofilum_A_RS_GCF_000993805.1:0.1712834256,Crenarchaeota_Thermoprotei_Thermofilales_Thermofilaceae_Thermofilum_A_GB_GCA_002855745.1:0.1426541812)100/100:0.1481953946)100/100:0.3958038491,Crenarchaeota_Thermoprotei_Thermofilales_ex4484-15_ex4484-15_GB_GCA_002254595.1:0.4991050172)100/100:0.0818721874,(((((((((Crenarchaeota_Thermoprotei_Thermoproteales_Thermocladiaceae_Vulcanisaeta_RS_GCF_000148385.1:0.0119130237,Crenarchaeota_Thermoprotei_Thermoproteales_Thermocladiaceae_Vulcanisaeta_GB_GCA_001316125.1:0.0241971978)100/100:0.0181795974,((Crenarchaeota_Thermoprotei_Thermoproteales_Thermocladiaceae_Vulcanisaeta_GB_GCA_001316265.1:0.0511089204,Crenarchaeota_Thermoprotei_Thermoproteales_Thermocladiaceae_Vulcanisaeta_GB_GCA_001316005.1:0.0304562154)75.2/98:0.0051656700,Crenarchaeota_Thermoprotei_Thermoproteales_Thermocladiaceae_Vulcanisaeta_GB_GCA_001316285.1:0.0286890899)99.6/98:0.0067816978)99.2/98:0.0072944105,Crenarchaeota_Thermoprotei_Thermoproteales_Thermocladiaceae_Vulcanisaeta_GB_GCA_001316245.1:0.0434032268)53.1/98:0.0097904614,Crenarchaeota_Thermoprotei_Thermoproteales_Thermocladiaceae_Vulcanisaeta_GB_GCA_002506645.1:0.0701366529)30.3/73:0.0129148189,((Crenarchaeota_Thermoprotei_Thermoproteales_Thermocladiaceae_Vulcanisaeta_GB_GCA_002496475.1:0.0462025926,Crenarchaeota_Thermoprotei_Thermoproteales_Thermocladiaceae_Vulcanisaeta_GB_GCA_001316025.1:0.0452838071)100/100:0.0663968394,Crenarchaeota_Thermoprotei_Thermoproteales_Thermocladiaceae_Vulcanisaeta_RS_GCF_000190315.1:0.0632265143)88.1/99:0.0167065745)100/100:0.0391736855,Crenarchaeota_Thermoprotei_Thermoproteales_Thermocladiaceae_Vulcanisaeta_GB_GCA_001516705.1:0.0993208932)100/100:0.0704087765,Crenarchaeota_Thermoprotei_Thermoproteales_Thermocladiaceae_Vulcanisaeta_A_RS_GCF_001748385.1:0.1309458485)100/100:0.2048538630,((Crenarchaeota_Thermoprotei_Thermoproteales_Thermocladiaceae_Thermocladium_GB_GCA_001516585.1:0.1239228950,Crenarchaeota_Thermoprotei_Thermoproteales_Thermocladiaceae_Thermocladium_GB_GCA_002508315.1:0.1300653934)100/100:0.3037983648,((Crenarchaeota_Thermoprotei_Thermoproteales_Thermocladiaceae_Caldivirga_GB_GCA_002506515.1:0.0420151328,Crenarchaeota_Thermoprotei_Thermoproteales_Thermocladiaceae_Caldivirga_RS_GCF_000018305.1:0.0333010295)100/100:0.0797751121,Crenarchaeota_Thermoprotei_Thermoproteales_Thermocladiaceae_Caldivirga_RS_GCF_001663375.1:0.0942308095)100/100:0.2807625908)100/100:0.1064656214)100/100:0.1110436312,((Crenarchaeota_Thermoprotei_Thermoproteales_Thermoproteaceae_Thermoproteus_GB_GCA_000960885.1:0.1393605756,(((Crenarchaeota_Thermoprotei_Thermoproteales_Thermoproteaceae_Thermoproteus_RS_GCF_000193375.1:0.0371083435,Crenarchaeota_Thermoprotei_Thermoproteales_Thermoproteaceae_Thermoproteus_GB_GCA_001516655.1:0.0682071252)100/100:0.0459193787,Crenarchaeota_Thermoprotei_Thermoproteales_Thermoproteaceae_Thermoproteus_GB_GCA_002497345.1:0.0891302521)100/100:0.0432840548,Crenarchaeota_Thermoprotei_Thermoproteales_Thermoproteaceae_Thermoproteus_RS_GCF_000253055.1:0.1429063198)100/100:0.0568023320)100/100:0.1154607529,((((Crenarchaeota_Thermoprotei_Thermoproteales_Thermoproteaceae_Pyrobaculum_GB_GCA_000007225.1:0.0870112436,Crenarchaeota_Thermoprotei_Thermoproteales_Thermoproteaceae_Pyrobaculum_GB_GCA_000234805.1:0.0933299919)99.9/100:0.0224045515,(Crenarchaeota_Thermoprotei_Thermoproteales_Thermoproteaceae_Pyrobaculum_GB_GCA_000016385.1:0.0091900623,Crenarchaeota_Thermoprotei_Thermoproteales_Thermoproteaceae_Pyrobaculum_GB_GCA_000247545.1:0.0088821139)100/100:0.1057734994)100/100:0.0257689978,((Crenarchaeota_Thermoprotei_Thermoproteales_Thermoproteaceae_Pyrobaculum_RS_GCF_000015205.1:0.1057443084,Crenarchaeota_Thermoprotei_Thermoproteales_Thermoproteaceae_Pyrobaculum_GB_GCA_000019805.1:0.0914960011)100/100:0.0384027420,Crenarchaeota_Thermoprotei_Thermoproteales_Thermoproteaceae_Pyrobaculum_GB_GCA_001189275.1:0.1079344991)100/100:0.0204838592)100/100:0.0405401047,Crenarchaeota_Thermoprotei_Thermoproteales_Thermoproteaceae_Pyrobaculum_GB_GCA_000015805.1:0.1073464020)100/100:0.1621015746)100/100:0.2565093820)100/100:0.3162970923)100/100:0.0930016121)100/100:0.0680960443,(((OPBin021:0.0137564006,OPBin046:0.0143427413)100/100:0.4527311530,(Crenarchaeota_Thermoprotei_Geoarchaeales_Geoarchaeaceae_SCGC-AAA471-B05_GB_GCA_000380705.1:0.3054404853,Crenarchaeota_Thermoprotei_Geoarchaeales_Geoarchaeaceae_AAA261-N23_GB_GCA_000375685.1:0.3163280079)100/100:0.3482730745)100/100:0.2385050538,((((Nezhaarchaeota_WYZ_LMO8:0.0104852510,Nezhaarchaeota_WYZ_LMO7:0.0141140001)100/100:0.0061775860,(Unclassified_Nezhaarchaeota_JZ-1_bin_66:0.0000023036,Unclassified_Nezhaarchaeota_JZ_bin_38:0.0000023036)89.9/100:0.0002699511)100/100:0.0575603553,(Unclassified_Nezhaarchaeota_ZMQR_bin_18:0.0002417792,Unclassified_Nezhaarchaeota_GMQP_bin_37:0.0003424916)100/100:0.0482164091)100/100:0.0769835852,OPBin008:0.1094610954)100/100:0.4799908397)100/100:0.0793669333)100/100:0.0569869893,((((((Unclassified_Verstraetearchaeota_JZ-2_bin_200:0.0007538252,(Unclassified_Verstraetearchaeota_JZ-3_bin_106:0.0006634930,Unclassified_Verstraetearchaeota_JZ-3_bin_107:0.0167696000)67.2/100:0.0005548256)100/100:0.0031837063,Unclassified_Verstraetearchaeota_DRTY-6_bin_144:0.0035782567)100/100:0.0466563814,Verstraetearchaeota_WYZ_LMO10:0.0558352574)100/100:0.1213164966,((GCA_004212145_Verst_YHS:0.0000023265,Verstraetearchaeota_WYZ_LMO11:0.0000027187)100/100:0.1792025056,Unclassified_Verstraetearchaeota_GMQP_bin_44:0.1563053491)100/100:0.1343382644)100/96:0.0892023106,((Crenarchaeota_Methanomethylicia_Methanomethyliales_Methanomethyliaceae_Methanomethylicus_GB_GCA_001717035.1:0.0608738467,Crenarchaeota_Methanomethylicia_Methanomethyliales_Methanomethyliaceae_Methanomethylicus_GB_GCA_001717025.1:0.0659159297)100/100:0.2319159172,Crenarchaeota_Methanomethylicia_Methanomethyliales_Methanomethyliaceae_Methanosuratus_GB_GCA_001717015.1:0.2317936269)100/100:0.0948213220)100/100:0.3721850195,((OPBin061:0.0391435030,Ca._Marsarchaeota_G1_archaeon_OSP_B_GCA_003019445.1:0.0250210938)100/100:0.7602579000,(Crenarchaeota_UBA168_UBA168_UBA168_UBA168_GB_GCA_002507085.1:0.1773160896,OPBin108:0.1997975579)100/100:0.7249198546)100/100:0.1780757757)98.1/100:0.0636634963)100/100:0.0618945464)64.7/97:0.0398512034,((Ca._Methanodesulfokores_washburnensis_MDKW_GCF_003947435:0.0044551152,(Korarchaeota_WYZ_LMO9:0.0006884186,Ca._Methanodesulfokores_washburnensis_NM4_GCA_004212055:0.0201823449)100/100:0.0082408871)100/100:0.3912978978,Crenarchaeota_Korarchaeia_Korarchaeales_Korarchaeaceae_Korarchaeum_RS_GCF_000019605.1:0.4056577145)100/100:0.5890239885)100/100:0.0542704773,(((((((Asgardarchaeota_Lokiarchaeia_Thorarchaeales_Thorarchaeaceae_SMTZ1-45_GB_GCA_002825515.1:0.0445077460,Asgardarchaeota_Lokiarchaeia_Thorarchaeales_Thorarchaeaceae_SMTZ1-45_GB_GCA_001563335.1:0.0415824612)100/100:0.0443181775,Asgardarchaeota_Lokiarchaeia_Thorarchaeales_Thorarchaeaceae_AB-25_GB_GCA_001940705.1:0.1126277344)100/100:0.0811480741,Asgardarchaeota_Lokiarchaeia_Thorarchaeales_Thorarchaeaceae_MP8T-1_GB_GCA_002825465.1:0.1576478781)100/100:0.0680412963,Asgardarchaeota_Lokiarchaeia_Thorarchaeales_Thorarchaeaceae_SMTZ1-83_GB_GCA_001563325.1:0.1690597111)100/100:0.5416018116,Asgardarchaeota_Lokiarchaeia_CR-4_CR-4_CR-4_GB_GCA_001940655.1:0.8527538236)100/95:0.1275867099,(Asgardarchaeota_Lokiarchaeia_LCB-4_LCB-4_LCB-4_GB_GCA_001940665.1:0.6366536906,(GMPQ.24:0.5550233626,(Helarchaeota_Hel_GB_B:0.5843082103,Helarchaeota_Hel_GB_A:0.4675259607)100/100:0.1910354865)37.3/97:0.0532759736)96.8/95:0.0436131631)99.6/100:0.0518057302,(((Asgardarchaeota_Heimdallarchaeia_LC-2_LC-2_GCA-2728275_GB_GCA_002728275.1:0.3776277509,Asgardarchaeota_Heimdallarchaeia_LC-2_LC-2_LC-2_GB_GCA_001940725.1:0.3820523680)100/100:0.4474734310,(Asgardarchaeota_Heimdallarchaeia_UBA460_UBA460_UBA460_GB_GCA_002505645.1:0.0875062377,Asgardarchaeota_Heimdallarchaeia_UBA460_UBA460_UBA460_GB_GCA_001940755.1:0.0802273201)100/100:0.5622499458)100/100:0.1952627517,Asgardarchaeota_Heimdallarchaeia_LC-3_LC-3_LC-3_GB_GCA_001940645.1:1.0324700702)100/100:0.1507104796)100/100:0.0759843727)100/100:0.1094960179)100/99:0.0443882149,((((((((((Euryarchaeota_Thermococci_Thermococcales_Thermococcaceae_Thermococcus_A_RS_GCF_000430485.1:0.0110524539,Euryarchaeota_Thermococci_Thermococcales_Thermococcaceae_Thermococcus_A_UBA12520:0.0072219536)100/100:0.0199558322,(Euryarchaeota_Thermococci_Thermococcales_Thermococcaceae_Thermococcus_A_RS_GCF_001484685.1:0.0234318665,Euryarchaeota_Thermococci_Thermococcales_Thermococcaceae_Thermococcus_A_RS_GCF_000246985.2:0.0084349291)100/100:0.0090997162)100/100:0.0219726202,(Euryarchaeota_Thermococci_Thermococcales_Thermococcaceae_Thermococcus_A_RS_GCF_001317345.1:0.0472179907,Euryarchaeota_Thermococci_Thermococcales_Thermococcaceae_Thermococcus_A_RS_GCF_000022545.1:0.0647023625)100/100:0.0293450898)100/100:0.0567628499,(Euryarchaeota_Thermococci_Thermococcales_Thermococcaceae_Thermococcus_B_GB_GCA_002009975.1:0.1036000871,(Euryarchaeota_Thermococci_Thermococcales_Thermococcaceae_Palaeococcus_RS_GCF_000725425.1:0.0726505096,Euryarchaeota_Thermococci_Thermococcales_Thermococcaceae_Palaeococcus_RS_GCF_000966265.1:0.1221087331)100/100:0.0446255748)100/100:0.0255448397)100/100:0.0174326986,(Euryarchaeota_Thermococci_Thermococcales_Thermococcaceae_Thermococcus_B_RS_GCF_000517445.1:0.0193325143,Euryarchaeota_Thermococci_Thermococcales_Thermococcaceae_Thermococcus_B_RS_GCF_000151105.2:0.0213634614)100/100:0.0427723282)100/100:0.0357864233,((((((Euryarchaeota_Thermococci_Thermococcales_Thermococcaceae_Thermococcus_RS_GCF_900198835.1:0.0133382498,Euryarchaeota_Thermococci_Thermococcales_Thermococcaceae_Thermococcus_RS_GCF_000585495.1:0.0092435953)100/100:0.0207943284,Euryarchaeota_Thermococci_Thermococcales_Thermococcaceae_Thermococcus_RS_GCF_000769655.1:0.0296490576)100/100:0.0138965481,(Euryarchaeota_Thermococci_Thermococcales_Thermococcaceae_Thermococcus_RS_GCF_000816105.1:0.0311187009,(Euryarchaeota_Thermococci_Thermococcales_Thermococcaceae_Thermococcus_RS_GCF_000151205.2:0.0196029378,Euryarchaeota_Thermococci_Thermococcales_Thermococcaceae_Thermococcus_RS_GCF_000022365.1:0.0165695666)100/100:0.0155168346)100/100:0.0154760747)100/100:0.0213407679,(((Euryarchaeota_Thermococci_Thermococcales_Thermococcaceae_Thermococcus_RS_GCF_002214385.1:0.0188630381,Euryarchaeota_Thermococci_Thermococcales_Thermococcaceae_Thermococcus_RS_GCF_000258515.1:0.0623882170)100/100:0.0334388452,Euryarchaeota_Thermococci_Thermococcales_Thermococcaceae_Thermococcus_RS_GCF_002214585.1:0.0576537543)86.9/96:0.0125468688,(Euryarchaeota_Thermococci_Thermococcales_Thermococcaceae_Thermococcus_RS_GCF_000009965.1:0.0117068623,Euryarchaeota_Thermococci_Thermococcales_Thermococcaceae_Thermococcus_RS_GCF_001592435.1:0.0156674905)100/100:0.0390572206)99.9/96:0.0115692102)100/100:0.0228857957,((((((Euryarchaeota_Thermococci_Thermococcales_Thermococcaceae_Thermococcus_RS_GCF_002214525.1:0.0987771147,Euryarchaeota_Thermococci_Thermococcales_Thermococcaceae_Thermococcus_RS_GCF_002214365.1:0.0470476495)100/100:0.0320239376,Euryarchaeota_Thermococci_Thermococcales_Thermococcaceae_Thermococcus_RS_GCF_001418715.1:0.0305735685)29.2/96:0.0062806189,((Euryarchaeota_Thermococci_Thermococcales_Thermococcaceae_Thermococcus_RS_GCF_002197185.1:0.0068408202,Euryarchaeota_Thermococci_Thermococcales_Thermococcaceae_Thermococcus_RS_GCF_002214565.1:0.0066832429)100/100:0.0176234705,Euryarchaeota_Thermococci_Thermococcales_Thermococcaceae_Thermococcus_RS_GCF_002214465.1:0.0300851362)100/98:0.0086034381)100/98:0.0115351682,(Euryarchaeota_Thermococci_Thermococcales_Thermococcaceae_Thermococcus_RS_GCF_000221185.1:0.0117684853,Euryarchaeota_Thermococci_Thermococcales_Thermococcaceae_Thermococcus_RS_GCF_001484195.1:0.0178678330)100/100:0.0311080572)96.7/99:0.0095230481,(Euryarchaeota_Thermococci_Thermococcales_Thermococcaceae_Thermococcus_RS_GCF_002214485.1:0.0388662900,Euryarchaeota_Thermococci_Thermococcales_Thermococcaceae_Thermococcus_RS_GCF_002214505.1:0.0367785884)100/100:0.0146187877)26.9/76:0.0084941931,Euryarchaeota_Thermococci_Thermococcales_Thermococcaceae_Thermococcus_RS_GCF_000265525.1:0.0369511299)100/100:0.0126441316)95.8/99:0.0173538768,(Euryarchaeota_Thermococci_Thermococcales_Thermococcaceae_Thermococcus_RS_GCF_000018365.1:0.0268636459,Euryarchaeota_Thermococci_Thermococcales_Thermococcaceae_Thermococcus_RS_GCF_001647085.1:0.0416950806)100/100:0.0198614498)100/100:0.0587536608)99.9/100:0.0310717449,((((Euryarchaeota_Thermococci_Thermococcales_Thermococcaceae_Pyrococcus_RS_GCF_000211475.1:0.0514869149,(Euryarchaeota_Thermococci_Thermococcales_Thermococcaceae_Pyrococcus_RS_GCF_000011105.1:0.0509638255,Euryarchaeota_Thermococci_Thermococcales_Thermococcaceae_Pyrococcus_RS_GCF_000195935.2:0.0411604841)29/100:0.0121601748)100/100:0.0257183047,(Euryarchaeota_Thermococci_Thermococcales_Thermococcaceae_Pyrococcus_RS_GCF_000263735.1:0.0436015118,(Euryarchaeota_Thermococci_Thermococcales_Thermococcaceae_Pyrococcus_RS_GCF_002214605.1:0.0163229630,Euryarchaeota_Thermococci_Thermococcales_Thermococcaceae_Pyrococcus_RS_GCF_001577775.1:0.0182482946)100/100:0.0266321918)100/100:0.0168256037)93.2/100:0.0117152644,Euryarchaeota_Thermococci_Thermococcales_Thermococcaceae_Pyrococcus_RS_GCF_000007305.1:0.0648661676)100/100:0.0413564272,Euryarchaeota_Thermococci_Thermococcales_Thermococcaceae_Pyrococcus_A_RS_GCF_000215995.1:0.0688889393)100/100:0.0361398952)100/100:0.3686378281,((((Euryarchaeota_Thermococci_Methanofastidiosales_Methanofastidiosaceae_Methanofastidiosum_GB_GCA_001587715.1:0.0302080181,Euryarchaeota_Thermococci_Methanofastidiosales_Methanofastidiosaceae_Methanofastidiosum_UBA9950:0.0273562083)100/100:0.0206415248,(Euryarchaeota_Thermococci_Methanofastidiosales_Methanofastidiosaceae_Methanofastidiosum_GB_GCA_001587575.1:0.0366806167,Euryarchaeota_Thermococci_Methanofastidiosales_Methanofastidiosaceae_Methanofastidiosum_GB_GCA_001587595.1:0.0794525189)90.3/100:0.0129996875)100/100:0.0507219335,Euryarchaeota_Thermococci_Methanofastidiosales_Methanofastidiosaceae_Methanofastidiosum_GB_GCA_001587675.1:0.0664581940)100/100:0.4631802681,Archaeon_NM3_GCA_004212155:0.5734353497)100/100:0.2138764602)100/100:0.1020995272,((((((((((((((((Euryarchaeota_Methanobacteria_Methanobacteriales_Methanobacteriaceae_Methanobrevibacter_A_RS_GCF_001548675.1:0.0374634874,Euryarchaeota_Methanobacteria_Methanobacteriales_Methanobacteriaceae_Methanobrevibacter_A_RS_GCF_900109595.1:0.0691847908)99.1/100:0.0126991501,Euryarchaeota_Methanobacteria_Methanobacteriales_Methanobacteriaceae_Methanobrevibacter_A_GB_GCA_002498445.1:0.0616438905)69.2/100:0.0119402488,Euryarchaeota_Methanobacteria_Methanobacteriales_Methanobacteriaceae_Methanobrevibacter_A_GB_GCA_002509015.1:0.0470949222)100/100:0.0385203976,Euryarchaeota_Methanobacteria_Methanobacteriales_Methanobacteriaceae_Methanobrevibacter_A_RS_GCF_001477655.1:0.0912485814)100/100:0.0284854070,Euryarchaeota_Methanobacteria_Methanobacteriales_Methanobacteriaceae_Methanobrevibacter_A_RS_GCF_001639275.1:0.0951814872)100/100:0.0401843076,(Euryarchaeota_Methanobacteria_Methanobacteriales_Methanobacteriaceae_Methanobrevibacter_A_RS_GCF_002252585.1:0.0098338231,Euryarchaeota_Methanobacteria_Methanobacteriales_Methanobacteriaceae_Methanobrevibacter_A_RS_GCF_000016525.1:0.0104484289)100/100:0.0751734351)100/100:0.0333658779,Euryarchaeota_Methanobacteria_Methanobacteriales_Methanobacteriaceae_Methanobrevibacter_A_GB_GCA_002496065.1:0.1195032319)100/100:0.1029856354,(Euryarchaeota_Methanobacteria_Methanobacteriales_Methanobacteriaceae_Methanobrevibacter_B_RS_GCF_000320505.1:0.0886498058,(Euryarchaeota_Methanobacteria_Methanobacteriales_Methanobacteriaceae_Methanobrevibacter_B_RS_GCF_000621965.1:0.0238222995,Euryarchaeota_Methanobacteria_Methanobacteriales_Methanobacteriaceae_Methanobrevibacter_B_RS_GCF_002208625.1:0.0240858530)100/100:0.0739365952)100/100:0.1277558134)92.4/100:0.0271130602,((Euryarchaeota_Methanobacteria_Methanobacteriales_Methanobacteriaceae_Methanobrevibacter_GB_GCA_002505605.1:0.1090351980,(Euryarchaeota_Methanobacteria_Methanobacteriales_Methanobacteriaceae_Methanobrevibacter_RS_GCF_900114585.1:0.0692291976,Euryarchaeota_Methanobacteria_Methanobacteriales_Methanobacteriaceae_Methanobrevibacter_RS_GCF_000024185.1:0.0603306989)100/100:0.0499617731)100/100:0.0967479050,Euryarchaeota_Methanobacteria_Methanobacteriales_Methanobacteriaceae_UBA412_GB_GCA_002495685.1:0.1795453461)98.6/100:0.0289444699)100/100:0.0711221703,((Euryarchaeota_Methanobacteria_Methanobacteriales_Methanobacteriaceae_Methanobrevibacter_C_RS_GCF_001639285.1:0.1180804156,Euryarchaeota_Methanobacteria_Methanobacteriales_Methanobacteriaceae_Methanobrevibacter_C_RS_GCF_002072215.1:0.1206542077)100/100:0.0460274231,(Euryarchaeota_Methanobacteria_Methanobacteriales_Methanobacteriaceae_Methanobrevibacter_D_RS_GCF_001639295.1:0.2204736949,Euryarchaeota_Methanobacteria_Methanobacteriales_Methanobacteriaceae_Methanobrevibacter_D_RS_GCF_001639265.1:0.1597177322)100/100:0.0527575261)100/100:0.0336023721)100/100:0.1495331625,((((Euryarchaeota_Methanobacteria_Methanobacteriales_Methanobacteriaceae_UBA349_GB_GCA_002509745.1:0.0177907429,Euryarchaeota_Methanobacteria_Methanobacteriales_Methanobacteriaceae_UBA349_GB_GCA_002839705.1:0.0204066910)100/100:0.0987850940,Euryarchaeota_Methanobacteria_Methanobacteriales_Methanobacteriaceae_UBA587_GB_GCA_002504725.1:0.0985060036)100/100:0.0314510421,Euryarchaeota_Methanobacteria_Methanobacteriales_Methanobacteriaceae_UBA588_GB_GCA_002509085.1:0.1448452326)100/100:0.0526340376,((((((Euryarchaeota_Methanobacteria_Methanobacteriales_Methanobacteriaceae_Methanobacterium_D_RS_GCF_000746075.1:0.0000023036,Euryarchaeota_Methanobacteria_Methanobacteriales_Methanobacteriaceae_Methanobacterium_D_RS_GCF_000745485.1:0.0000019869)100/100:0.0125723822,Euryarchaeota_Methanobacteria_Methanobacteriales_Methanobacteriaceae_Methanobacterium_D_RS_GCF_002287175.1:0.0162487581)100/100:0.0092484608,Euryarchaeota_Methanobacteria_Methanobacteriales_Methanobacteriaceae_Methanobacterium_D_GB_GCA_002509665.1:0.0246005509)100/100:0.0801244180,(Euryarchaeota_Methanobacteria_Methanobacteriales_Methanobacteriaceae_Methanobacterium_D_GB_GCA_002505765.1:0.0768133607,Euryarchaeota_Methanobacteria_Methanobacteriales_Methanobacteriaceae_Methanobacterium_D_GB_GCA_002494885.1:0.0524883348)100/100:0.0581447071)100/100:0.0841366091,(((((Euryarchaeota_Methanobacteria_Methanobacteriales_Methanobacteriaceae_Methanobacterium_C_RS_GCF_900095295.1:0.0062592928,Euryarchaeota_Methanobacteria_Methanobacteriales_Methanobacteriaceae_Methanobacterium_C_GB_GCA_002505725.1:0.0064760899)100/100:0.1045813412,(Euryarchaeota_Methanobacteria_Methanobacteriales_Methanobacteriaceae_Methanobacterium_C_RS_GCF_000214725.1:0.0683981908,Euryarchaeota_Methanobacteria_Methanobacteriales_Methanobacteriaceae_Methanobacterium_C_GB_GCA_002498385.1:0.1001137009)100/100:0.0416325459)100/100:0.0357299670,(Euryarchaeota_Methanobacteria_Methanobacteriales_Methanobacteriaceae_Methanobacterium_B_RS_GCF_000744455.1:0.0895869982,Euryarchaeota_Methanobacteria_Methanobacteriales_Methanobacteriaceae_Methanobacterium_B_RS_GCF_000191585.1:0.1079872350)100/100:0.0819697624)100/100:0.0402394113,(((Euryarchaeota_Methanobacteria_Methanobacteriales_Methanobacteriaceae_UBA419_GB_GCA_002495625.1:0.0131139990,Euryarchaeota_Methanobacteria_Methanobacteriales_Methanobacteriaceae_UBA419_GB_GCA_002502855.1:0.0194188510)100/100:0.0439869221,Euryarchaeota_Methanobacteria_Methanobacteriales_Methanobacteriaceae_UBA419_GB_GCA_002494495.1:0.0845395859)100/100:0.1393901462,((((Euryarchaeota_Methanobacteria_Methanobacteriales_Methanobacteriaceae_Methanobacterium_RS_GCF_000302455.1:0.0345886906,Euryarchaeota_Methanobacteria_Methanobacteriales_Methanobacteriaceae_Methanobacterium_GB_GCA_000309865.1:0.0314979524)100/100:0.0187379429,Euryarchaeota_Methanobacteria_Methanobacteriales_Methanobacteriaceae_Methanobacterium_RS_GCF_002813695.1:0.0527047129)100/100:0.0179035501,(Euryarchaeota_Methanobacteria_Methanobacteriales_Methanobacteriaceae_Methanobacterium_RS_GCF_000499765.1:0.0411970493,Euryarchaeota_Methanobacteria_Methanobacteriales_Methanobacteriaceae_Methanobacterium_RS_GCF_000762265.1:0.0197938281)100/100:0.0411139977)100/100:0.0381978573,Euryarchaeota_Methanobacteria_Methanobacteriales_Methanobacteriaceae_Methanobacterium_GB_GCA_002496805.1:0.1048841699)100/100:0.1226197259)100/100:0.0338810482)94/100:0.0206639359,(Euryarchaeota_Methanobacteria_Methanobacteriales_Methanobacteriaceae_Methanosphaera_RS_GCF_002287195.1:0.1039470021,(((Euryarchaeota_Methanobacteria_Methanobacteriales_Methanobacteriaceae_Methanosphaera_RS_GCF_001729965.1:0.0611730615,Euryarchaeota_Methanobacteria_Methanobacteriales_Methanobacteriaceae_Methanosphaera_GB_GCA_002509095.1:0.0730305894)98.4/100:0.0165325202,Euryarchaeota_Methanobacteria_Methanobacteriales_Methanobacteriaceae_Methanosphaera_RS_GCF_000012545.1:0.0701655992)100/100:0.0222153207,Euryarchaeota_Methanobacteria_Methanobacteriales_Methanobacteriaceae_Methanosphaera_UBA11921:0.1080427611)98.8/100:0.0322702779)100/100:0.3826008276)100/96:0.0288406946)100/96:0.0408693945,Euryarchaeota_Methanobacteria_Methanobacteriales_Methanobacteriaceae_UBA117_GB_GCA_002494785.1:0.1727528947)100/96:0.0575569414)84.6/96:0.0283063655)100/100:0.0694130580,((Euryarchaeota_Methanobacteria_Methanobacteriales_Methanothermobacteraceae_Methanothermobacter_RS_GCF_000145295.1:0.0443103432,((Euryarchaeota_Methanobacteria_Methanobacteriales_Methanothermobacteraceae_Methanothermobacter_RS_GCF_000008645.1:0.0069633749,Euryarchaeota_Methanobacteria_Methanobacteriales_Methanothermobacteraceae_Methanothermobacter_UBA12174:0.0094374694)100/100:0.0226671423,Euryarchaeota_Methanobacteria_Methanobacteriales_Methanothermobacteraceae_Methanothermobacter_RS_GCF_000828575.1:0.0044437266)100/100:0.0386832207)100/100:0.0436458498,Euryarchaeota_Methanobacteria_Methanobacteriales_Methanothermobacteraceae_Methanothermobacter_RS_GCF_900095815.1:0.0701228366)100/100:0.1464972330)100/100:0.0494740728,Euryarchaeota_Methanobacteria_Methanobacteriales_UBA12515_UBA12515_UBA12515:0.1925421616)100/100:0.0968573639,Euryarchaeota_Methanobacteria_Methanobacteriales_Methanothermaceae_Methanothermus_RS_GCF_000166095.1:0.2500380797)100/100:0.2425039784,((((Euryarchaeota_Methanococci_Methanococcales_Methanocaldococcaceae_Methanocaldococcus_RS_GCF_000023985.1:0.0312219649,(Euryarchaeota_Methanococci_Methanococcales_Methanocaldococcaceae_Methanocaldococcus_RS_GCF_000739065.1:0.0193127068,(Euryarchaeota_Methanococci_Methanococcales_Methanocaldococcaceae_Methanocaldococcus_RS_GCF_000025525.1:0.0173063943,Euryarchaeota_Methanococci_Methanococcales_Methanocaldococcaceae_Methanocaldococcus_RS_GCF_000091665.1:0.0230483850)98.3/81:0.0066866169)93.5/81:0.0097882450)100/84:0.0209662862,Euryarchaeota_Methanococci_Methanococcales_Methanocaldococcaceae_Methanocaldococcus_RS_GCF_000024625.1:0.0707233139)100/100:0.0442308362,(Euryarchaeota_Methanococci_Methanococcales_Methanocaldococcaceae_Methanocaldococcus_A_RS_GCF_000371805.1:0.1404611335,Euryarchaeota_Methanococci_Methanococcales_Methanocaldococcaceae_Methanocaldococcus_A_RS_GCF_000092305.1:0.1593718938)100/100:0.0562245529)100/100:0.0977172733,(((Euryarchaeota_Methanococci_Methanococcales_Methanococcaceae_Methanothermococcus_A_RS_GCF_000376965.1:0.0959542144,(Euryarchaeota_Methanococci_Methanococcales_Methanococcaceae_Methanococcus_RS_GCF_000006175.1:0.2362018836,(Euryarchaeota_Methanococci_Methanococcales_Methanococcaceae_Methanococcus_RS_GCF_000017165.1:0.1078352017,(((Euryarchaeota_Methanococci_Methanococcales_Methanococcaceae_Methanococcus_RS_GCF_000017225.1:0.0171526229,Euryarchaeota_Methanococci_Methanococcales_Methanococcaceae_Methanococcus_RS_GCF_000018485.1:0.0150088634)100/100:0.0070132073,Euryarchaeota_Methanococci_Methanococcales_Methanococcaceae_Methanococcus_RS_GCF_000016125.1:0.0164383841)100/100:0.0117437846,Euryarchaeota_Methanococci_Methanococcales_Methanococcaceae_Methanococcus_RS_GCF_000011585.1:0.0222632536)100/100:0.0663003129)100/100:0.0788948355)100/100:0.0895929495)100/100:0.0312677957,((Euryarchaeota_Methanococci_Methanococcales_Methanococcaceae_Methanococcus_A_UBA8253:0.0261287963,Euryarchaeota_Methanococci_Methanococcales_Methanococcaceae_Methanococcus_A_RS_GCF_000017185.1:0.0259478525)100/100:0.1667721529,Euryarchaeota_Methanococci_Methanococcales_Methanococcaceae_Methanothermococcus_RS_GCF_000179575.2:0.0821549321)100/100:0.0703815597)100/100:0.1098771598,(Euryarchaeota_Methanococci_Methanococcales_Methanococcaceae_Methanotorris_RS_GCF_000243455.1:0.0428760827,Euryarchaeota_Methanococci_Methanococcales_Methanococcaceae_Methanotorris_RS_GCF_000214415.1:0.0264515228)100/100:0.0639508737)100/100:0.0673504788)100/100:0.3922225391)98.1/100:0.0493848984,(Euryarchaeota_Methanopyri_Methanopyrales_Methanopyraceae_Methanopyrus_RS_GCF_002201915.1:0.0307079244,Euryarchaeota_Methanopyri_Methanopyrales_Methanopyraceae_Methanopyrus_GB_GCA_000007185.1:0.0168836557)100/100:0.6795131372)100/100:0.0449317285)100/100:0.0472706951,(((Hadesarchaeota_YNP-45_YNP-45_YNP-45_UBA9134_UBA9134:0.2610756962,(Hadesarchaeota_YNP-45_YNP-45_YNP-45_DG-33_GB_GCA_001515185.1:0.2130886832,Hadesarchaeota_YNP-45_YNP-45_YNP-45_YNP-45_GB_GCA_001515205.2:0.2448944352)87.3/100:0.0508921769)100/100:0.0982168777,((Unclassified_Hadesarchaeota_JZ-2_bin_199:0.0703971925,((Hadesarchaeota_WYZ_LMO5:0.0024361374,Hadesarchaeota_WYZ_LMO4:0.0013858348)100/100:0.0083675616,Unclassified_Hadesarchaeota_JZ-1_bin_103:0.0062290491)100/100:0.0955290130)99.7/100:0.0370348023,Hadesarchaeota_WYZ_LMO6:0.1027748769)100/100:0.3434057624)100/100:0.3285124747,JdFR-18_JdFR-18_JdFR-18_JdFR-18_JdFR-18_GB_GCA_002011125.1:0.6058845210)99.9/97:0.0595907164)99.3/97:0.0298545195)100/100:0.0812902052)100/100:0.0834506859,((Methanonatronarchaeia_archaeon_Mnatro_ASL_GCA_004212035:0.1231097117,Halobacterota_Methanonatronarchaeia_Methanonatronarchaeales_Methanonatronarchaeaceae_Methanonatronarchaeum_RS_GCF_002153915.1:0.1313367539)100/100:0.2375262029,Halobacterota_Methanonatronarchaeia_Methanonatronarchaeales_Methanonatronarchaeaceae_Methanohalarchaeum_GB_GCA_001914405.1:0.3501215047)100/100:0.3442099182)100/100:0.0699757741,(((((((((Halobacterota_Archaeoglobi_Archaeoglobales_Archaeoglobaceae_Geoglobus_RS_GCF_001006045.1:0.0795363278,Halobacterota_Archaeoglobi_Archaeoglobales_Archaeoglobaceae_Geoglobus_RS_GCF_000789255.1:0.1281050504)0/47:0.0238048887,Halobacterota_Archaeoglobi_Archaeoglobales_Archaeoglobaceae_Geoglobus_GB_GCA_002494725.1:0.1261996218)100/100:0.1194787231,Halobacterota_Archaeoglobi_Archaeoglobales_Archaeoglobaceae_Ferroglobus_RS_GCF_000025505.1:0.1714216319)100/100:0.0667563240,Halobacterota_Archaeoglobi_Archaeoglobales_Archaeoglobaceae_JdFR-37_GB_GCA_002010215.1:0.1957417722)92.8/99:0.0321815536,(((((Halobacterota_Archaeoglobi_Archaeoglobales_Archaeoglobaceae_Archaeoglobus_A_GB_GCA_002494625.1:0.1014713223,Halobacterota_Archaeoglobi_Archaeoglobales_Archaeoglobaceae_Archaeoglobus_A_GB_GCA_002010195.1:0.1311991167)100/100:0.0413488225,Halobacterota_Archaeoglobi_Archaeoglobales_Archaeoglobaceae_Archaeoglobus_A_GB_GCA_002011235.1:0.1289535298)99.6/100:0.0260130717,Halobacterota_Archaeoglobi_Archaeoglobales_Archaeoglobaceae_Archaeoglobus_A_RS_GCF_000385565.1:0.1663436955)99.8/100:0.0428268313,Halobacterota_Archaeoglobi_Archaeoglobales_Archaeoglobaceae_JdFR-24_GB_GCA_002011215.1:0.1481546726)100/100:0.1187904478,(Halobacterota_Archaeoglobi_Archaeoglobales_Archaeoglobaceae_Archaeoglobus_C_RS_GCF_000194625.1:0.1321463626,Halobacterota_Archaeoglobi_Archaeoglobales_Archaeoglobaceae_JdFR-22_GB_GCA_002010045.1:0.2737387856)52.6/99:0.0355685932)100/100:0.0305313084)100/100:0.0322542613,(((Unclassified_Archaeoglobales_GMQP_bin_32:0.1073784763,Archaeoglobi_WYZ_LMO2:0.0620518942)100/100:0.0396992061,(Archaeoglobi_WYZ_LMO3:0.0364801948,Archaeoglobi_WYZ_LMO1:0.0427090277)100/100:0.0736830283)100/100:0.2041237753,(Halobacterota_Archaeoglobi_Archaeoglobales_Archaeoglobaceae_JdFR-41_GB_GCA_002010285.1:0.1685947128,(Halobacterota_Archaeoglobi_Archaeoglobales_Archaeoglobaceae_Archaeoglobus_RS_GCF_000008665.1:0.0881510343,Halobacterota_Archaeoglobi_Archaeoglobales_Archaeoglobaceae_Archaeoglobus_GB_GCA_002507545.1:0.0880814692)100/100:0.0716582141)93.9/100:0.0297480899)100/100:0.0787725778)79.3/99:0.0348976175,Halobacterota_Archaeoglobi_Archaeoglobales_Archaeoglobaceae_Archaeoglobus_B_RS_GCF_000025285.1:0.1989081010)100/100:0.1936388018,(Halobacterota_Archaeoglobi_Archaeoglobales_JdFR-42_JdFR-42_GB_GCA_002010305.1:0.0002649063,Polytropus_marinifundus_RSFX01:0.0009991082)100/100:0.3506522224)100/100:0.1580755074,Halobacterota_Archaeoglobi_JdFR-21_JdFR-21_JdFR-21_GB_GCA_002011165.1:0.4220923067)100/99:0.0635241661)84.3/99:0.0294494729,((Ca._Methanoliparum_thermophilum_NM1a_GCA_004212075:0.1071680019,Halobacterota_NRA6_NRA6_NRA6_UBA10521_UBA8915:0.0896582585)100/100:0.2724957086,(Halobacterota_NRA6_NRA6_NRA6_UBA9210_UBA9291:0.0010049657,Ca._Methanolliviera_hydrocarbonicum_NM1b_GCA_004212085:0.0083956228)100/100:0.2459326788)100/100:0.3248064176)97.3/100:0.0338941866,((Ca._Methanophagales_archaeon_ANME_1_THS_GCA_004212135:0.2228156555,Halobacterota_Methanosarcinia_Syntrophoarchaeales_ANME-1ex4572_ANME-1ex4572_GB_GCA_002254785.1:0.2325557193)100/100:0.3151456054,(Halobacterota_Methanosarcinia_Syntrophoarchaeales_Syntrophoarchaeaceae_Syntrophoarchaeum_GB_GCA_001766815.1:0.1754391845,Halobacterota_Methanosarcinia_Syntrophoarchaeales_Syntrophoarchaeaceae_Syntrophoarchaeum_A_GB_GCA_001766825.1:0.1223018121)100/100:0.2792732127)100/100:0.0857855370)88.8/99:0.0288436684,(((((((((((((((((((Halobacterota_Halobacteria_Halobacteriales_Haloferacaceae_Halorubrum_RS_GCF_000337415.1:0.0102311561,Halobacterota_Halobacteria_Halobacteriales_Haloferacaceae_Halorubrum_RS_GCF_000337075.1:0.0085543289)100/100:0.0171773791,((((((((Halobacterota_Halobacteria_Halobacteriales_Haloferacaceae_Halorubrum_RS_GCF_000337435.1:0.0021709588,Halobacterota_Halobacteria_Halobacteriales_Haloferacaceae_Halorubrum_RS_GCF_000337015.1:0.0036813746)98.7/99:0.0009805084,Halobacterota_Halobacteria_Halobacteriales_Haloferacaceae_Halorubrum_RS_GCF_000337395.1:0.0027473628)94.9/70:0.0003595138,Halobacterota_Halobacteria_Halobacteriales_Haloferacaceae_Halorubrum_GB_GCA_002252935.1:0.0054780579)96.3/69:0.0005276388,Halobacterota_Halobacteria_Halobacteriales_Haloferacaceae_Halorubrum_RS_GCF_000337335.1:0.0022108749)100/100:0.0117510827,Halobacterota_Halobacteria_Halobacteriales_Haloferacaceae_Halorubrum_RS_GCF_000296615.1:0.0136251220)46/91:0.0045045745,Halobacterota_Halobacteria_Halobacteriales_Haloferacaceae_Halorubrum_RS_GCF_002355655.1:0.0173114497)99.6/80:0.0048075815,(Halobacterota_Halobacteria_Halobacteriales_Haloferacaceae_Halorubrum_RS_GCF_001280455.1:0.0232686791,(Halobacterota_Halobacteria_Halobacteriales_Haloferacaceae_Halorubrum_RS_GCF_000336875.1:0.0402664039,(Halobacterota_Halobacteria_Halobacteriales_Haloferacaceae_Halorubrum_RS_GCF_000337035.1:0.0203036217,Halobacterota_Halobacteria_Halobacteriales_Haloferacaceae_Halorubrum_RS_GCF_000421805.1:0.0187765970)100/100:0.0078909222)98/100:0.0049689358)99.6/99:0.0043778776)62/80:0.0053912038,Halobacterota_Halobacteria_Halobacteriales_Haloferacaceae_Halorubrum_RS_GCF_900111935.1:0.0274527822)93.4/100:0.0066780131)100/100:0.0331949889,(Halobacterota_Halobacteria_Halobacteriales_Haloferacaceae_Halorubrum_RS_GCF_000746205.1:0.0500181644,((((Halobacterota_Halobacteria_Halobacteriales_Haloferacaceae_Halorubrum_RS_GCF_000337375.1:0.0155149729,Halobacterota_Halobacteria_Halobacteriales_Haloferacaceae_Halorubrum_RS_GCF_000337355.1:0.0216729731)100/100:0.0058315288,((Halobacterota_Halobacteria_Halobacteriales_Haloferacaceae_Halorubrum_RS_GCF_000739595.1:0.0201286082,(Halobacterota_Halobacteria_Halobacteriales_Haloferacaceae_Halorubrum_RS_GCF_000337915.1:0.0187229984,(Halobacterota_Halobacteria_Halobacteriales_Haloferacaceae_Halorubrum_RS_GCF_002286985.1:0.0204472043,Halobacterota_Halobacteria_Halobacteriales_Haloferacaceae_Halorubrum_RS_GCF_002727125.1:0.0221031046)86.1/100:0.0045641691)96.7/100:0.0032531575)99.6/100:0.0051768262,Halobacterota_Halobacteria_Halobacteriales_Haloferacaceae_Halorubrum_RS_GCF_000022205.1:0.0279762305)45/89:0.0035468804)100/100:0.0140050313,(Halobacterota_Halobacteria_Halobacteriales_Haloferacaceae_Halorubrum_RS_GCF_002252755.1:0.0258548179,Halobacterota_Halobacteria_Halobacteriales_Haloferacaceae_Halorubrum_RS_GCF_001261915.1:0.0298729518)100/100:0.0165058727)87.4/79:0.0070293910,(Halobacterota_Halobacteria_Halobacteriales_Haloferacaceae_Halorubrum_RS_GCF_000336995.1:0.0297234153,Halobacterota_Halobacteria_Halobacteriales_Haloferacaceae_Halorubrum_GB_GCA_001564005.1:0.0507390806)100/100:0.0166105611)100/100:0.0101224445)87.4/82:0.0098031528)100/100:0.0278469914,((Halobacterota_Halobacteria_Halobacteriales_Haloferacaceae_Halorubrum_RS_GCF_001542905.1:0.0116699169,Halobacterota_Halobacteria_Halobacteriales_Haloferacaceae_Halorubrum_RS_GCF_002252985.1:0.0149438918)100/100:0.0291623880,Halobacterota_Halobacteria_Halobacteriales_Haloferacaceae_Halorubrum_GB_GCA_000496175.1:0.0708483014)100/100:0.0242520403)100/100:0.0233611517,Halobacterota_Halobacteria_Halobacteriales_Haloferacaceae_Halorubrum_RS_GCF_900188065.1:0.1009865800)100/100:0.0643207546,Halobacterota_Halobacteria_Halobacteriales_Haloferacaceae_Haloparvum_RS_GCF_001462205.1:0.0856710563)84.4/100:0.0211471604,(Halobacterota_Halobacteria_Halobacteriales_Haloferacaceae_Halopenitus_RS_GCF_900108505.1:0.0327881118,(Halobacterota_Halobacteria_Halobacteriales_Haloferacaceae_Halopenitus_RS_GCF_002355635.1:0.0177493633,Halobacterota_Halobacteria_Halobacteriales_Haloferacaceae_Halopenitus_RS_GCF_000447865.2:0.0140925247)100/100:0.0179043335)100/100:0.0830665997)100/100:0.0434135737,Halobacterota_Halobacteria_Halobacteriales_Haloferacaceae_J07HR59_GB_GCA_000496235.1:0.2722060494)100/100:0.0285147683,(Halobacterota_Halobacteria_Halobacteriales_Haloferacaceae_Halonotius_GB_GCA_000416025.1:0.1144406050,((Halobacterota_Halobacteria_Halobacteriales_Haloferacaceae_Halohasta_RS_GCF_900109065.1:0.0602768518,Halobacterota_Halobacteria_Halobacteriales_Haloferacaceae_Halohasta_GB_GCA_001563795.1:0.0816281258)100/100:0.0278957955,Halobacterota_Halobacteria_Halobacteriales_Haloferacaceae_PL-Br10-E2g29_GB_GCA_001563965.1:0.0965356568)100/100:0.0303118895)100/100:0.0900967734)100/100:0.0266342049,((Halobacterota_Halobacteria_Halobacteriales_Haloferacaceae_J07HB67_GB_GCA_000416105.1:0.2323854080,(Halobacterota_Halobacteria_Halobacteriales_Haloferacaceae_Halobonum_RS_GCF_000495475.1:0.1015749964,Halobacterota_Halobacteria_Halobacteriales_Haloferacaceae_Halobaculum_RS_GCF_900129775.1:0.1121095461)100/100:0.0365016510)100/100:0.0454040503,(((Halobacterota_Halobacteria_Halobacteriales_Haloferacaceae_Halolamina_RS_GCF_001282785.1:0.0312427691,Halobacterota_Halobacteria_Halobacteriales_Haloferacaceae_Halolamina_RS_GCF_002025255.1:0.0315085094)100/100:0.0176029540,(Halobacterota_Halobacteria_Halobacteriales_Haloferacaceae_Halolamina_RS_GCF_900115675.1:0.0259620646,(Halobacterota_Halobacteria_Halobacteriales_Haloferacaceae_Halolamina_RS_GCF_001307315.1:0.0253432249,Halobacterota_Halobacteria_Halobacteriales_Haloferacaceae_Halolamina_RS_GCF_000739555.1:0.0233088204)0.2/87:0.0070323385)100/100:0.0157511688)100/100:0.0435025626,Halobacterota_Halobacteria_Halobacteriales_Haloferacaceae_Halolamina_RS_GCF_000224475.1:0.1213451136)100/100:0.1249586747)100/100:0.0295979922)100/100:0.0207413288,(((((((Halobacterota_Halobacteria_Halobacteriales_Haloferacaceae_Halogeometricum_RS_GCF_900112175.1:0.0362424761,Halobacterota_Halobacteria_Halobacteriales_Haloferacaceae_Halogeometricum_RS_GCF_000172995.2:0.0397834154)100/100:0.0144261986,(Halobacterota_Halobacteria_Halobacteriales_Haloferacaceae_Halogeometricum_RS_GCF_000337095.1:0.0561761595,Halobacterota_Halobacteria_Halobacteriales_Haloferacaceae_Halogeometricum_RS_GCF_900115785.1:0.0472747268)100/100:0.0133312739)100/100:0.0425745771,(Halobacterota_Halobacteria_Halobacteriales_Haloferacaceae_Halopelagius_RS_GCF_900100875.1:0.0295109154,Halobacterota_Halobacteria_Halobacteriales_Haloferacaceae_Halopelagius_RS_GCF_900113245.1:0.0403626392)100/100:0.0544510886)100/100:0.0201253216,((Halobacterota_Halobacteria_Halobacteriales_Haloferacaceae_Halobellus_RS_GCF_900107195.1:0.0667055920,Halobacterota_Halobacteria_Halobacteriales_Haloferacaceae_Halobellus_RS_GCF_000739575.1:0.0522150572)100/100:0.0241342854,(Halobacterota_Halobacteria_Halobacteriales_Haloferacaceae_Haloquadratum_GB_GCA_000416005.1:0.2424988904,((Halobacterota_Halobacteria_Halobacteriales_Haloferacaceae_Haloquadratum_GB_GCA_000415965.1:0.0463127178,Halobacterota_Halobacteria_Halobacteriales_Haloferacaceae_Haloquadratum_GB_GCA_000415985.1:0.0687015779)66.2/100:0.0160239810,Halobacterota_Halobacteria_Halobacteriales_Haloferacaceae_Haloquadratum_RS_GCF_000009185.1:0.0387831835)100/100:0.0987173224)100/100:0.0985197031)100/100:0.0439950962)100/100:0.0355375136,((Halobacterota_Halobacteria_Halobacteriales_Haloferacaceae_Haloferax_RS_GCF_001469865.1:0.0378535303,(((((Halobacterota_Halobacteria_Halobacteriales_Haloferacaceae_Haloferax_RS_GCF_000337835.1:0.0044990984,Halobacterota_Halobacteria_Halobacteriales_Haloferacaceae_Haloferax_RS_GCF_000337795.1:0.0050996017)98.8/100:0.0033596944,Halobacterota_Halobacteria_Halobacteriales_Haloferacaceae_Haloferax_RS_GCF_001368915.1:0.0079262075)100/100:0.0039505251,(((Halobacterota_Halobacteria_Halobacteriales_Haloferacaceae_Haloferax_RS_GCF_000336795.1:0.0010960156,Halobacterota_Halobacteria_Halobacteriales_Haloferacaceae_Haloferax_RS_GCF_000336735.1:0.0005230978)99.9/100:0.0021556038,Halobacterota_Halobacteria_Halobacteriales_Haloferacaceae_Haloferax_RS_GCF_000025685.1:0.0050936056)100/100:0.0027829193,Halobacterota_Halobacteria_Halobacteriales_Haloferacaceae_Haloferax_RS_GCF_000336855.1:0.0053743618)100/100:0.0063489098)76/100:0.0027002079,(Halobacterota_Halobacteria_Halobacteriales_Haloferacaceae_Haloferax_RS_GCF_001469875.1:0.0047134776,((Halobacterota_Halobacteria_Halobacteriales_Haloferacaceae_Haloferax_RS_GCF_000336815.1:0.0056412928,Halobacterota_Halobacteria_Halobacteriales_Haloferacaceae_Haloferax_RS_GCF_000336775.1:0.0032976448)100/100:0.0045628014,Halobacterota_Halobacteria_Halobacteriales_Haloferacaceae_Haloferax_RS_GCF_001482285.1:0.0058795098)100/100:0.0033391371)17.1/100:0.0018793564)100/100:0.0291176384,(Halobacterota_Halobacteria_Halobacteriales_Haloferacaceae_Haloferax_RS_GCF_000337295.1:0.0225724425,Halobacterota_Halobacteria_Halobacteriales_Haloferacaceae_Haloferax_RS_GCF_000337815.1:0.0281801449)100/100:0.0157217731)100/100:0.0128792744)100/100:0.0131761580,(Halobacterota_Halobacteria_Halobacteriales_Haloferacaceae_Haloferax_RS_GCF_000336955.1:0.0054844003,Halobacterota_Halobacteria_Halobacteriales_Haloferacaceae_Haloferax_RS_GCF_000336755.1:0.0081192502)100/100:0.0381945993)100/100:0.0928643459)100/100:0.0356264041,(((((Halobacterota_Halobacteria_Halobacteriales_Haloferacaceae_Halogranum_RS_GCF_900114455.1:0.0027276341,Halobacterota_Halobacteria_Halobacteriales_Haloferacaceae_Halogranum_RS_GCF_000283335.1:0.0032493072)100/100:0.0318729247,Halobacterota_Halobacteria_Halobacteriales_Haloferacaceae_Halogranum_RS_GCF_900110465.1:0.0366603534)100/100:0.0178117236,Halobacterota_Halobacteria_Halobacteriales_Haloferacaceae_Halogranum_RS_GCF_900103715.1:0.0452484652)100/100:0.0760371721,Halobacterota_Halobacteria_Halobacteriales_Haloferacaceae_Halogranum_RS_GCF_002844195.1:0.1047437558)99.8/100:0.0238952937,Halobacterota_Halobacteria_Halobacteriales_Haloferacaceae_Haloprofundus_RS_GCF_001469955.1:0.1265291719)100/100:0.0248150383)100/100:0.0265887524,(Halobacterota_Halobacteria_Halobacteriales_Haloferacaceae_A07HB70_GB_GCA_000496195.1:0.2607469473,(Halobacterota_Halobacteria_Halobacteriales_Haloferacaceae_Haloplanus_RS_GCF_900107665.1:0.0562138218,Halobacterota_Halobacteria_Halobacteriales_Haloferacaceae_Haloplanus_RS_GCF_000427685.1:0.0583257403)100/100:0.0913376017)100/97:0.0400895689)94.7/97:0.0178478857)100/100:0.0692970634,(((((((((((((((Halobacterota_Halobacteria_Halobacteriales_Haloferacaceae_Natrinema_RS_GCF_000337115.1:0.0020973244,Halobacterota_Halobacteria_Halobacteriales_Haloferacaceae_Natrinema_RS_GCF_000710605.1:0.0042754307)100/100:0.0052689010,Halobacterota_Halobacteria_Halobacteriales_Haloferacaceae_Natrinema_RS_GCF_000230735.2:0.0066147142)100/100:0.0069441786,(Halobacterota_Halobacteria_Halobacteriales_Haloferacaceae_Natrinema_RS_GCF_001953745.1:0.0158751209,Halobacterota_Halobacteria_Halobacteriales_Haloferacaceae_Natrinema_RS_GCF_000690595.1:0.0149010566)99.9/100:0.0056715674)100/100:0.0318772172,((((Halobacterota_Halobacteria_Halobacteriales_Haloferacaceae_Natrinema_RS_GCF_000337175.1:0.0137903453,(Halobacterota_Halobacteria_Halobacteriales_Haloferacaceae_Natrinema_RS_GCF_000731985.1:0.0087157517,Halobacterota_Halobacteria_Halobacteriales_Haloferacaceae_Natrinema_RS_GCF_000337615.1:0.0191734319)100/100:0.0057816398)100/100:0.0252437060,Halobacterota_Halobacteria_Halobacteriales_Haloferacaceae_Natrinema_RS_GCF_002494345.1:0.0330982105)100/100:0.0090013655,Halobacterota_Halobacteria_Halobacteriales_Haloferacaceae_Natrinema_RS_GCF_900110865.1:0.0412614473)20.9/75:0.0055240919,(Halobacterota_Halobacteria_Halobacteriales_Haloferacaceae_Natrinema_RS_GCF_000337195.1:0.0345020316,Halobacterota_Halobacteria_Halobacteriales_Haloferacaceae_Natrinema_RS_GCF_002572525.1:0.0445127718)95/82:0.0070463025)100/98:0.0095437912)100/100:0.0109136817,(Halobacterota_Halobacteria_Halobacteriales_Haloferacaceae_Natrinema_RS_GCF_000337475.1:0.0116723220,Halobacterota_Halobacteria_Halobacteriales_Haloferacaceae_Natrinema_RS_GCF_900111485.1:0.0118951594)100/100:0.0351399682)100/100:0.0119237776,Halobacterota_Halobacteria_Halobacteriales_Haloferacaceae_Natrinema_RS_GCF_900110455.1:0.0483967636)100/100:0.0166959517,(((Halobacterota_Halobacteria_Halobacteriales_Haloferacaceae_Natronorubrum_RS_GCF_900156475.1:0.0228623185,(Halobacterota_Halobacteria_Halobacteriales_Haloferacaceae_Natronorubrum_RS_GCF_000337735.1:0.0228805710,Halobacterota_Halobacteria_Halobacteriales_Haloferacaceae_Natronorubrum_RS_GCF_000337715.1:0.0253646814)99.4/100:0.0100083839)100/100:0.0395025303,((Halobacterota_Halobacteria_Halobacteriales_Haloferacaceae_Natronorubrum_RS_GCF_900108095.1:0.0078855950,Halobacterota_Halobacteria_Halobacteriales_Haloferacaceae_Natronorubrum_RS_GCF_900156445.1:0.0086865604)100/100:0.0566284074,(Halobacterota_Halobacteria_Halobacteriales_Haloferacaceae_Natronorubrum_RS_GCF_000383975.1:0.0172054643,Halobacterota_Halobacteria_Halobacteriales_Haloferacaceae_Natronorubrum_RS_GCF_900100335.1:0.0141055325)100/100:0.0338548499)100/100:0.0150613794)100/100:0.0135935290,((Halobacterota_Halobacteria_Halobacteriales_Haloferacaceae_Haloterrigena_RS_GCF_000337495.1:0.0136860467,Halobacterota_Halobacteria_Halobacteriales_Haloferacaceae_Haloterrigena_RS_GCF_000025325.1:0.0154035619)100/100:0.0352183084,Halobacterota_Halobacteria_Halobacteriales_Haloferacaceae_Natronolimnobius_RS_GCF_000337215.1:0.0587483443)99.9/100:0.0136519858)100/100:0.0141757847)100/100:0.0109319777,((((Halobacterota_Halobacteria_Halobacteriales_Haloferacaceae_Halobiforma_A_RS_GCF_000337895.1:0.0448661790,((Halobacterota_Halobacteria_Halobacteriales_Haloferacaceae_Halobiforma_RS_GCF_000226975.2:0.0117701740,Halobacterota_Halobacteria_Halobacteriales_Haloferacaceae_Halobiforma_RS_GCF_900112205.1:0.0094536469)100/100:0.0279330354,Halobacterota_Halobacteria_Halobacteriales_Haloferacaceae_Natronobacterium_RS_GCF_900114025.1:0.0578135527)100/100:0.0285201459)99.7/100:0.0096796301,Halobacterota_Halobacteria_Halobacteriales_Haloferacaceae_Natronobacterium_A_RS_GCF_900104065.1:0.0441028215)100/100:0.0235451428,(Halobacterota_Halobacteria_Halobacteriales_Haloferacaceae_Halopiger_RS_GCF_000217715.1:0.0419070128,Halobacterota_Halobacteria_Halobacteriales_Haloferacaceae_Natronolimnobius_A_RS_GCF_002177135.1:0.0776710442)100/98:0.0168498642)97.1/95:0.0082870056,((Halobacterota_Halobacteria_Halobacteriales_Haloferacaceae_Halopiger_A_RS_GCF_000455345.1:0.0514884253,(Halobacterota_Halobacteria_Halobacteriales_Haloferacaceae_B1-Br10-E2g2_RS_GCF_002156705.1:0.0567660928,Halobacterota_Halobacteria_Halobacteriales_Haloferacaceae_B1-Br10-E2g2_GB_GCA_001563805.1:0.0535349968)100/100:0.0290806582)100/99:0.0188403812,Halobacterota_Halobacteria_Halobacteriales_Haloferacaceae_Halopiger_B_RS_GCF_000455365.1:0.0579464508)88.8/93:0.0085024171)100/94:0.0105945304)48.9/79:0.0079381677,((Halobacterota_Halobacteria_Halobacteriales_Haloferacaceae_Natrialba_RS_GCF_000337135.1:0.0135385685,((Halobacterota_Halobacteria_Halobacteriales_Haloferacaceae_Natrialba_RS_GCF_000337575.1:0.0094947896,Halobacterota_Halobacteria_Halobacteriales_Haloferacaceae_Natrialba_RS_GCF_001861355.1:0.0090867114)99.7/100:0.0042208400,Halobacterota_Halobacteria_Halobacteriales_Haloferacaceae_Natrialba_RS_GCF_000025625.1:0.0137816472)44.1/100:0.0037933559)100/100:0.0360843636,((Halobacterota_Halobacteria_Halobacteriales_Haloferacaceae_Natrialba_RS_GCF_000337595.1:0.0091826069,Halobacterota_Halobacteria_Halobacteriales_Haloferacaceae_Natrialba_RS_GCF_000337535.1:0.0090063217)99.9/100:0.0069207453,Halobacterota_Halobacteria_Halobacteriales_Haloferacaceae_Natrialba_RS_GCF_000337555.1:0.0109137998)100/100:0.0448778186)100/100:0.0336120272)100/96:0.0139760680,(Halobacterota_Halobacteria_Halobacteriales_Haloferacaceae_Natronococcus_RS_GCF_000337675.1:0.0308400871,(Halobacterota_Halobacteria_Halobacteriales_Haloferacaceae_Natronococcus_RS_GCF_000328685.1:0.0490337220,Halobacterota_Halobacteria_Halobacteriales_Haloferacaceae_Natronococcus_RS_GCF_000337695.1:0.0289536014)99.5/100:0.0115538870)100/100:0.0513487179)100/100:0.0283212724,((Halobacterota_Halobacteria_Halobacteriales_Haloferacaceae_Halostagnicola_RS_GCF_900116205.1:0.0120170515,Halobacterota_Halobacteria_Halobacteriales_Haloferacaceae_Halostagnicola_RS_GCF_000691505.1:0.0129656828)100/100:0.0142146886,Halobacterota_Halobacteria_Halobacteriales_Haloferacaceae_Halostagnicola_RS_GCF_000517625.1:0.0216875026)100/100:0.0825003369)100/100:0.0198755457,((Halobacterota_Halobacteria_Halobacteriales_Haloferacaceae_Halovivax_GB_GCA_000328525.1:0.0104267622,Halobacterota_Halobacteria_Halobacteriales_Haloferacaceae_Halovivax_RS_GCF_000337515.1:0.0138682063)100/100:0.1361245353,(Halobacterota_Halobacteria_Halobacteriales_Haloferacaceae_Tc-Br11_GB_GCA_001564285.1:0.0695599707,Halobacterota_Halobacteria_Halobacteriales_Haloferacaceae_Tc-Br11_GB_GCA_001564275.1:0.0660968194)100/100:0.0680189883)99.9/58:0.0234706655)67.9/58:0.0140768032,(Halobacterota_Halobacteria_Halobacteriales_Haloferacaceae_Tc-Br11-E2g1_GB_GCA_001564115.1:0.1262988815,Halobacterota_Halobacteria_Halobacteriales_Haloferacaceae_Tc-Br11-E2g1_GB_GCA_001564255.1:0.0905759313)100/100:0.0284212258)100/100:0.0744007586,Halobacterota_Halobacteria_Halobacteriales_Haloferacaceae_Haloarchaeobius_RS_GCF_900103505.1:0.1719407774)99.9/100:0.0264137708,(Halobacterota_Halobacteria_Halobacteriales_Haloferacaceae_Salinarchaeum_RS_GCF_900215575.1:0.1298005480,Halobacterota_Halobacteria_Halobacteriales_Haloferacaceae_Salinarchaeum_RS_GCF_000403645.1:0.2166638103)100/100:0.0415312160)100/100:0.0261718706)100/100:0.0305604865,((((((((((Halobacterota_Halobacteria_Halobacteriales_Haloarculaceae_Haloarcula_RS_GCF_900106715.1:0.0154967495,((((((Halobacterota_Halobacteria_Halobacteriales_Haloarculaceae_Haloarcula_RS_GCF_000011085.1:0.0024480792,Halobacterota_Halobacteria_Halobacteriales_Haloarculaceae_Haloarcula_RS_GCF_000337275.1:0.0042497633)72.3/100:0.0006549534,Halobacterota_Halobacteria_Halobacteriales_Haloarculaceae_Haloarcula_RS_GCF_000337755.1:0.0014420364)100/100:0.0077483802,Halobacterota_Halobacteria_Halobacteriales_Haloarculaceae_Haloarcula_RS_GCF_001485575.1:0.0078446156)100/100:0.0047155718,Halobacterota_Halobacteria_Halobacteriales_Haloarculaceae_Haloarcula_RS_GCF_000336895.1:0.0097879964)89.1/100:0.0027434290,Halobacterota_Halobacteria_Halobacteriales_Haloarculaceae_Haloarcula_RS_GCF_000336635.1:0.0127798530)100/100:0.0036598152,((Halobacterota_Halobacteria_Halobacteriales_Haloarculaceae_Haloarcula_RS_GCF_000827835.1:0.0026345030,Halobacterota_Halobacteria_Halobacteriales_Haloarculaceae_Haloarcula_RS_GCF_000223905.1:0.0021814848)100/100:0.0057505056,Halobacterota_Halobacteria_Halobacteriales_Haloarculaceae_Haloarcula_RS_GCF_000336615.1:0.0079780809)100/100:0.0060443547)100/100:0.0041040093)100/100:0.0062301948,Halobacterota_Halobacteria_Halobacteriales_Haloarculaceae_Haloarcula_RS_GCF_001280425.1:0.0103271153)96.5/100:0.0043711345,Halobacterota_Halobacteria_Halobacteriales_Haloarculaceae_Haloarcula_RS_GCF_002844335.1:0.0094984407)100/100:0.1157840296,(Halobacterota_Halobacteria_Halobacteriales_Haloarculaceae_Halomicrobium_RS_GCF_900114435.1:0.1292824142,(Halobacterota_Halobacteria_Halobacteriales_Haloarculaceae_Halomicrobium_RS_GCF_000023965.1:0.0047400216,Halobacterota_Halobacteria_Halobacteriales_Haloarculaceae_Halomicrobium_RS_GCF_000379085.1:0.0081707851)100/100:0.1019894736)100/76:0.0334881354)100/76:0.0344753157,Halobacterota_Halobacteria_Halobacteriales_Haloarculaceae_Halosimplex_RS_GCF_000337455.1:0.1592739068)91.2/98:0.0265083052,(Halobacterota_Halobacteria_Halobacteriales_Haloarculaceae_Halorhabdus_RS_GCF_000023945.1:0.0339763457,Halobacterota_Halobacteria_Halobacteriales_Haloarculaceae_Halorhabdus_RS_GCF_000470655.1:0.0575464295)100/100:0.1473722386)43.9/53:0.0295733947,Halobacterota_Halobacteria_Halobacteriales_Haloarculaceae_Halapricum_RS_GCF_000755225.1:0.1664770475)99.9/87:0.0187374511,((Halobacterota_Halobacteria_Halobacteriales_Haloarculaceae_Halovenus_GB_GCA_001564135.1:0.1832720176,Halobacterota_Halobacteria_Halobacteriales_Haloarculaceae_Halovenus_GB_GCA_000416085.1:0.1907478326)100/100:0.0417123763,Halobacterota_Halobacteria_Halobacteriales_Haloarculaceae_Halovenus_RS_GCF_900100385.1:0.1658211211)100/100:0.0773888078)88.9/99:0.0200848268,(Halobacterota_Halobacteria_Halobacteriales_Haloarculaceae_Halorientalis_RS_GCF_001989615.1:0.0276235040,(Halobacterota_Halobacteria_Halobacteriales_Haloarculaceae_Halorientalis_RS_GCF_900110215.1:0.0223690357,Halobacterota_Halobacteria_Halobacteriales_Haloarculaceae_Halorientalis_RS_GCF_900102305.1:0.0280053250)100/100:0.0169660254)100/100:0.1274070230)100/100:0.0304102333,(Halobacterota_Halobacteria_Halobacteriales_Haloarculaceae_CBA1134_RS_GCF_001950595.1:0.2146326522,(Halobacterota_Halobacteria_Halobacteriales_Haloarculaceae_Natronomonas_RS_GCF_000591055.1:0.1312291955,Halobacterota_Halobacteria_Halobacteriales_Haloarculaceae_Natronomonas_RS_GCF_000026045.1:0.0845774030)100/100:0.0959565121)100/100:0.0587174315)100/100:0.0304572655)38.1/90:0.0158738640,(((Halobacterota_Halobacteria_Halobacteriales_Halococcaceae_Halococcus_RS_GCF_000336675.1:0.1101695049,((Halobacterota_Halobacteria_Halobacteriales_Halococcaceae_Halococcus_RS_GCF_000336695.1:0.0186911466,Halobacterota_Halobacteria_Halobacteriales_Halococcaceae_Halococcus_RS_GCF_000336715.1:0.0156587212)100/100:0.0352107979,Halobacterota_Halobacteria_Halobacteriales_Halococcaceae_Halococcus_RS_GCF_000755245.1:0.0452938837)100/100:0.0509936897)100/100:0.0268042042,((Halobacterota_Halobacteria_Halobacteriales_Halococcaceae_Halococcus_RS_GCF_000334895.1:0.0354305953,Halobacterota_Halobacteria_Halobacteriales_Halococcaceae_Halococcus_RS_GCF_000336935.1:0.0299604487)17/98:0.0093289847,Halobacterota_Halobacteria_Halobacteriales_Halococcaceae_Halococcus_RS_GCF_000336915.1:0.0221419979)100/100:0.0658197589)100/100:0.1241496713,(Halobacterota_Halobacteria_Halobacteriales_Halococcaceae_Halalkalicoccus_RS_GCF_001593955.1:0.0441100229,Halobacterota_Halobacteria_Halobacteriales_Halococcaceae_Halalkalicoccus_RS_GCF_000196895.1:0.0515619311)100/100:0.1485565986)100/96:0.0342658377)96.3/96:0.0197926789,(((Halobacterota_Halobacteria_Halobacteriales_Haloadaptaceae_Haladaptatus_RS_GCF_000187225.1:0.0040247081,Halobacterota_Halobacteria_Halobacteriales_Haloadaptaceae_Haladaptatus_RS_GCF_001723155.1:0.0048890005)100/100:0.0319194494,Halobacterota_Halobacteria_Halobacteriales_Haloadaptaceae_Haladaptatus_RS_GCF_001625445.1:0.0382109504)100/100:0.0428569173,(Halobacterota_Halobacteria_Halobacteriales_Haloadaptaceae_Haladaptatus_RS_GCF_000710615.1:0.0162826219,Halobacterota_Halobacteria_Halobacteriales_Haloadaptaceae_Haladaptatus_RS_GCF_900156425.1:0.0108128211)100/100:0.0541217586)100/100:0.1342561449)98.3/100:0.0244321145,((((Halobacterota_Halobacteria_Halobacteriales_Halobacteriaceae_Halobacterium_RS_GCF_001485535.1:0.0267558065,Halobacterota_Halobacteria_Halobacteriales_Halobacteriaceae_Halobacterium_RS_GCF_001488575.1:0.0209694469)100/100:0.0496929048,((Halobacterota_Halobacteria_Halobacteriales_Halobacteriaceae_Halobacterium_RS_GCF_000069025.1:0.1209720410,Halobacterota_Halobacteria_Halobacteriales_Halobacteriaceae_Halobacterium_RS_GCF_900110535.1:0.0429512310)100/100:0.0707843801,Halobacterota_Halobacteria_Halobacteriales_Halobacteriaceae_Halobacterium_RS_GCF_000230955.2:0.0757312493)84.4/100:0.0227881943)100/100:0.0790779607,Halobacterota_Halobacteria_Halobacteriales_Halobacteriaceae_Halarchaeum_RS_GCF_000474235.1:0.1950162674)100/100:0.0377821771,(Halobacterota_Halobacteria_Halobacteriales_Halobacteriaceae_Halanaeroarchaeum_RS_GCF_001011115.1:0.1401226899,Halobacterota_Halobacteria_Halobacteriales_Halobacteriaceae_Halodesulfurarchaeum_RS_GCF_001886955.1:0.2077031124)100/100:0.0717482018)100/100:0.0392530294)100/100:0.1571263144,(Halobacterota_Halobacteria_Halobacteriales_UBA12382_UBA12382_UBA12382:0.0202236152,(Halobacterota_Halobacteria_Halobacteriales_UBA12382_UBA12382_GB_GCA_002503845.1:0.0097877448,Halobacterota_Halobacteria_Halobacteriales_UBA12382_UBA12382_UBA8589:0.0039364406)100/100:0.0140274703)100/100:0.4288065759)100/100:0.4304816384,(((((((((((((((((Halobacterota_Methanomicrobia_Methanomicrobiales_Methanocullaceae_Methanoculleus_RS_GCF_900095385.1:0.0365348289,Halobacterota_Methanomicrobia_Methanomicrobiales_Methanocullaceae_Methanoculleus_RS_GCF_001602375.1:0.0266277755)99.9/100:0.0074614644,((Halobacterota_Methanomicrobia_Methanomicrobiales_Methanocullaceae_Methanoculleus_RS_GCF_000015825.1:0.0168785973,Halobacterota_Methanomicrobia_Methanomicrobiales_Methanocullaceae_Methanoculleus_RS_GCF_000691865.1:0.0181909200)100/100:0.0072538521,Halobacterota_Methanomicrobia_Methanomicrobiales_Methanocullaceae_Methanoculleus_RS_GCF_001017125.1:0.0220622978)77.4/100:0.0045160221)100/100:0.0181460247,Halobacterota_Methanomicrobia_Methanomicrobiales_Methanocullaceae_Methanoculleus_GB_GCA_002839575.1:0.0475499885)86.4/100:0.0106296457,Halobacterota_Methanomicrobia_Methanomicrobiales_Methanocullaceae_Methanoculleus_GB_GCA_002498065.1:0.0305692191)100/100:0.0212685133,(Halobacterota_Methanomicrobia_Methanomicrobiales_Methanocullaceae_Methanoculleus_GB_GCA_002839645.1:0.0145668018,Halobacterota_Methanomicrobia_Methanomicrobiales_Methanocullaceae_Methanoculleus_GB_GCA_002503885.1:0.0143165033)100/100:0.0431970702)100/100:0.0107623298,(Halobacterota_Methanomicrobia_Methanomicrobiales_Methanocullaceae_Methanoculleus_GB_GCA_002506585.1:0.0573224137,Halobacterota_Methanomicrobia_Methanomicrobiales_Methanocullaceae_Methanoculleus_GB_GCA_002499455.1:0.0602087140)99.9/97:0.0152141481)85.1/97:0.0070320391,(((Halobacterota_Methanomicrobia_Methanomicrobiales_Methanocullaceae_Methanoculleus_RS_GCF_000304355.2:0.0329216014,Halobacterota_Methanomicrobia_Methanomicrobiales_Methanocullaceae_Methanoculleus_GB_GCA_900025055.1:0.0649233615)100/100:0.0432551318,Halobacterota_Methanomicrobia_Methanomicrobiales_Methanocullaceae_Methanoculleus_GB_GCA_002501655.1:0.0461883325)39.1/100:0.0100308168,Halobacterota_Methanomicrobia_Methanomicrobiales_Methanocullaceae_Methanoculleus_GB_GCA_001896715.1:0.0750195502)100/100:0.0133810367)99.4/97:0.0097583748,Halobacterota_Methanomicrobia_Methanomicrobiales_Methanocullaceae_Methanoculleus_GB_GCA_002508705.1:0.0663165024)100/100:0.0190238174,Halobacterota_Methanomicrobia_Methanomicrobiales_Methanocullaceae_Methanoculleus_RS_GCF_001571405.1:0.0692397582)100/100:0.0266059654,(Halobacterota_Methanomicrobia_Methanomicrobiales_Methanocullaceae_Methanoculleus_GB_GCA_002497965.1:0.0155919259,Halobacterota_Methanomicrobia_Methanomicrobiales_Methanocullaceae_Methanoculleus_UBA10089:0.0097942932)100/100:0.0903259321)100/100:0.0718171714,Halobacterota_Methanomicrobia_Methanomicrobiales_Methanocullaceae_UBA206_GB_GCA_002503105.1:0.1321786660)100/100:0.0786779415,Halobacterota_Methanomicrobia_Methanomicrobiales_Methanocullaceae_UBA207_GB_GCA_002503135.1:0.2474987900)100/100:0.0431802034,(Halobacterota_Methanomicrobia_Methanomicrobiales_Methanomicrobiaceae_SDB_GB_GCA_001412355.1:0.2060290999,(Halobacterota_Methanomicrobia_Methanomicrobiales_Methanomicrobiaceae_Methanomicrobium_RS_GCF_000711215.1:0.2150410430,((Halobacterota_Methanomicrobia_Methanomicrobiales_Methanomicrobiaceae_Methanolacinia_RS_GCF_000147875.1:0.0089947620,Halobacterota_Methanomicrobia_Methanomicrobiales_Methanomicrobiaceae_Methanolacinia_RS_GCF_000784355.1:0.0104780335)100/100:0.1645030370,Halobacterota_Methanomicrobia_Methanomicrobiales_Methanomicrobiaceae_Methanoplanus_RS_GCF_000243255.1:0.1916904338)53.3/100:0.0377687422)100/100:0.1357224859)100/100:0.0702378180)99.9/100:0.0287374338,(((Halobacterota_Methanomicrobia_Methanomicrobiales_Methanofollaceae_Methanofollis_GB_GCA_002498315.1:0.0082144423,Halobacterota_Methanomicrobia_Methanomicrobiales_Methanofollaceae_Methanofollis_RS_GCF_001571385.1:0.0124952396)100/100:0.0289644286,Halobacterota_Methanomicrobia_Methanomicrobiales_Methanofollaceae_Methanofollis_UBA10976:0.0425745501)100/100:0.0784306489,Halobacterota_Methanomicrobia_Methanomicrobiales_Methanofollaceae_Methanofollis_RS_GCF_000275865.1:0.0963776661)100/100:0.1910616690)97.3/79:0.0249146645,((((((((Halobacterota_Methanomicrobia_Methanomicrobiales_Methanoregulaceae_Methanolinea_GB_GCA_002506105.1:0.0972977792,Halobacterota_Methanomicrobia_Methanomicrobiales_Methanoregulaceae_Methanolinea_UBA11423:0.0860239801)100/100:0.0390847472,Halobacterota_Methanomicrobia_Methanomicrobiales_Methanoregulaceae_Methanolinea_RS_GCF_000235685.2:0.1677580756)100/100:0.0463377135,Halobacterota_Methanomicrobia_Methanomicrobiales_Methanoregulaceae_Methanolinea_GB_GCA_002509495.1:0.1385839642)100/100:0.0605424296,(Halobacterota_Methanomicrobia_Methanomicrobiales_Methanoregulaceae_UBA9949_UBA10516:0.1452161592,Halobacterota_Methanomicrobia_Methanomicrobiales_Methanoregulaceae_UBA9949_GB_GCA_002499905.1:0.1115620714)100/100:0.0798106124)95.9/100:0.0229570442,(Halobacterota_Methanomicrobia_Methanomicrobiales_Methanoregulaceae_SD8_GB_GCA_001412335.1:0.0184624994,Halobacterota_Methanomicrobia_Methanomicrobiales_Methanoregulaceae_SD8_GB_GCA_002509485.1:0.0188149436)100/100:0.1673621597)82.9/100:0.0287041329,Halobacterota_Methanomicrobia_Methanomicrobiales_Methanoregulaceae_UBA467_GB_GCA_002503825.1:0.1581970867)100/100:0.0690599094,(((((((Halobacterota_Methanomicrobia_Methanomicrobiales_Methanoregulaceae_Methanoregula_UBA11803:0.0270869881,Halobacterota_Methanomicrobia_Methanomicrobiales_Methanoregulaceae_Methanoregula_GB_GCA_002839605.1:0.0208116826)100/100:0.0308030877,Halobacterota_Methanomicrobia_Methanomicrobiales_Methanoregulaceae_Methanoregula_GB_GCA_002508495.1:0.0729863096)100/100:0.0406747067,(Halobacterota_Methanomicrobia_Methanomicrobiales_Methanoregulaceae_Methanoregula_GB_GCA_002835825.1:0.0316657480,Halobacterota_Methanomicrobia_Methanomicrobiales_Methanoregulaceae_Methanoregula_RS_GCF_000327485.1:0.0241615627)100/100:0.0740394858)99.7/100:0.0189168040,Halobacterota_Methanomicrobia_Methanomicrobiales_Methanoregulaceae_Methanoregula_GB_GCA_002499025.1:0.0832351262)100/100:0.0247935200,Halobacterota_Methanomicrobia_Methanomicrobiales_Methanoregulaceae_Methanoregula_GB_GCA_002839675.1:0.1011572482)99.8/100:0.0193480641,(Halobacterota_Methanomicrobia_Methanomicrobiales_Methanoregulaceae_Methanoregula_GB_GCA_002495055.1:0.0726851679,Halobacterota_Methanomicrobia_Methanomicrobiales_Methanoregulaceae_Methanoregula_GB_GCA_002495065.1:0.0839516751)100/100:0.0406469780)100/100:0.0466443665,(Halobacterota_Methanomicrobia_Methanomicrobiales_Methanoregulaceae_Methanoregula_RS_GCF_000017625.1:0.0595988082,Halobacterota_Methanomicrobia_Methanomicrobiales_Methanoregulaceae_Methanoregula_GB_GCA_002502735.1:0.0675858574)100/100:0.0848091181)100/100:0.1284415828)100/100:0.0345824241,(Halobacterota_Methanomicrobia_Methanomicrobiales_Methanoregulaceae_UBA11384_UBA11384:0.2619740210,Halobacterota_Methanomicrobia_Methanomicrobiales_Methanoregulaceae_Methanosphaerula_RS_GCF_000021965.1:0.1809126625)100/100:0.0916600296)100/100:0.0353955763)100/81:0.0380576942,((Halobacterota_Methanomicrobia_Methanomicrobiales_Methanocorpusculaceae_Methanocalculus_UBA9912:0.0361802563,Halobacterota_Methanomicrobia_Methanomicrobiales_Methanocorpusculaceae_Methanocalculus_GB_GCA_002496395.1:0.0322174089)100/100:0.2285462440,(Halobacterota_Methanomicrobia_Methanomicrobiales_Methanocorpusculaceae_Methanocorpusculum_GB_GCA_001940805.1:0.0766483448,(((Halobacterota_Methanomicrobia_Methanomicrobiales_Methanocorpusculaceae_Methanocorpusculum_GB_GCA_002498375.1:0.0101790673,Halobacterota_Methanomicrobia_Methanomicrobiales_Methanocorpusculaceae_Methanocorpusculum_RS_GCF_000015765.1:0.0189616056)100/100:0.0141647771,(Halobacterota_Methanomicrobia_Methanomicrobiales_Methanocorpusculaceae_Methanocorpusculum_RS_GCF_002287215.1:0.0028437619,Halobacterota_Methanomicrobia_Methanomicrobiales_Methanocorpusculaceae_Methanocorpusculum_RS_GCF_000430905.1:0.0025251323)100/100:0.0234904168)100/100:0.0359286653,Halobacterota_Methanomicrobia_Methanomicrobiales_Methanocorpusculaceae_Methanocorpusculum_GB_GCA_002506085.1:0.0670907750)100/100:0.0700988420)100/100:0.2430222560)100/100:0.1039701794)84.2/88:0.0492107597,Halobacterota_Methanomicrobia_Methanomicrobiales_Methanospirillaceae_Methanospirillum_RS_GCF_000013445.1:0.3312271510)100/100:0.3174247180)100/100:0.0696972551,Halobacterota_Methanosarcinia_UBA590_UBA590_UBA590_GB_GCA_002509385.1:0.5538855929)100/100:0.0585077122)94.1/100:0.0234389681,((Halobacterota_Methanosarcinia_Methanocellales_UBA148_UBA148_UBA10530:0.0008012337,Halobacterota_Methanosarcinia_Methanocellales_UBA148_UBA148_GB_GCA_002495885.1:0.0003395015)100/100:0.3886158881,((Halobacterota_Methanosarcinia_Methanocellales_Methanocellaceae_Methanocella_RS_GCF_000251105.1:0.0872572447,Halobacterota_Methanosarcinia_Methanocellales_Methanocellaceae_Methanocella_GB_GCA_000011005.1:0.0879494178)100/100:0.0843713684,Halobacterota_Methanosarcinia_Methanocellales_Methanocellaceae_Methanocella_A_RS_GCF_000063445.1:0.1502125733)100/100:0.3214071459)100/100:0.0994305925)100/100:0.0359513335,(Halobacterota_Methanosarcinia_Methanotrichales_A_Methermicoccaceae_Methermicoccus_RS_GCF_000711905.1:0.2884425069,Halobacterota_Methanosarcinia_Methanotrichales_A_Methermicoccaceae_JdFR-19_GB_GCA_002010075.1:0.2960549124)100/100:0.2369964880)0/72:0.0294243178,(((((Halobacterota_Methanosarcinia_Methanotrichales_Methanotrichaceae_Methanothrix_A_GB_GCA_001602645.1:0.0382434610,Halobacterota_Methanosarcinia_Methanotrichales_Methanotrichaceae_Methanothrix_A_RS_GCF_000235565.1:0.0423934041)100/100:0.0364841089,(Halobacterota_Methanosarcinia_Methanotrichales_Methanotrichaceae_Methanothrix_A_UBA12271:0.0333290113,Halobacterota_Methanosarcinia_Methanotrichales_Methanotrichaceae_Methanothrix_A_GB_GCA_002506535.1:0.0255763119)100/100:0.0556154779)100/100:0.0186013528,((Halobacterota_Methanosarcinia_Methanotrichales_Methanotrichaceae_Methanothrix_A_GB_GCA_002502785.1:0.0297640521,Halobacterota_Methanosarcinia_Methanotrichales_Methanotrichaceae_Methanothrix_A_UBA9297:0.0571151002)100/100:0.0212102460,Halobacterota_Methanosarcinia_Methanotrichales_Methanotrichaceae_Methanothrix_A_GB_GCA_001509375.1:0.0555246851)99.1/100:0.0148746426)100/100:0.1077084475,Halobacterota_Methanosarcinia_Methanotrichales_Methanotrichaceae_UBA204_GB_GCA_002501765.1:0.1792012501)100/100:0.0801270377,(((((Halobacterota_Methanosarcinia_Methanotrichales_Methanotrichaceae_Methanothrix_GB_GCA_002256665.1:0.0024579889,(Halobacterota_Methanosarcinia_Methanotrichales_Methanotrichaceae_Methanothrix_GB_GCA_002256715.1:0.0016785079,(Halobacterota_Methanosarcinia_Methanotrichales_Methanotrichaceae_Methanothrix_GB_GCA_002256575.1:0.0019425246,Halobacterota_Methanosarcinia_Methanotrichales_Methanotrichaceae_Methanothrix_GB_GCA_002256595.1:0.0042493057)74.7/97:0.0017014190)87/97:0.0010909427)100/100:0.0370753032,Halobacterota_Methanosarcinia_Methanotrichales_Methanotrichaceae_Methanothrix_GB_GCA_002505805.1:0.0453676033)100/100:0.0714388486,Halobacterota_Methanosarcinia_Methanotrichales_Methanotrichaceae_Methanothrix_RS_GCF_000204415.1:0.1006787756)100/100:0.0891177300,Halobacterota_Methanosarcinia_Methanotrichales_Methanotrichaceae_UBA114_GB_GCA_002506335.1:0.1904043693)100/100:0.0764636275,Halobacterota_Methanosarcinia_Methanotrichales_Methanotrichaceae_Methanosaeta_GB_GCA_000014945.1:0.2119582944)100/100:0.0560376805)100/100:0.2236236456)99.9/100:0.0400344001,((Halobacterota_Methanosarcinia_Methanosarcinales_ANME-2c_UBA203_GB_GCA_002506015.1:0.1412987327,Halobacterota_Methanosarcinia_Methanosarcinales_ANME-2c_UBA203_GB_GCA_002503595.1:0.1252640196)83.8/100:0.0336928015,Methanosarcinales_archaeon_ANME_2c_GOS_GCA_00421197:0.1599949107)100/100:0.2901461057)100/100:0.0559879105,(((((Halobacterota_Methanosarcinia_Methanosarcinales_Methanoperedenaceae_Methanoperedens_RS_GCF_002487355.1:0.1387331414,(Halobacterota_Methanosarcinia_Methanosarcinales_Methanoperedenaceae_Methanoperedens_RS_GCF_900196725.1:0.0828455995,Halobacterota_Methanosarcinia_Methanosarcinales_Methanoperedenaceae_Methanoperedens_RS_GCF_000685155.1:0.1048970488)100/100:0.0382577355)100/100:0.0451978341,Halobacterota_Methanosarcinia_Methanosarcinales_Methanoperedenaceae_operedenaceae-1_GB_GCA_002839545.1:0.1617789348)100/100:0.0969773079,Halobacterota_Methanosarcinia_Methanosarcinales_Methanoperedenaceae_UBA10536_UBA10536:0.3060686547)100/100:0.0568959212,((Halobacterota_Methanosarcinia_Methanosarcinales_ex4484-138_ex4484-138_GB_GCA_002255135.1:0.0008410829,Halobacterota_Methanosarcinia_Methanosarcinales_ex4572-44_ex4572-44_GB_GCA_002254825.2:0.0015353355)100/100:0.2205928952,(Methanosarcinales_archaeon_isolate_Eth_Arch1_RPGO01.1:0.0259417080,Methanosarcinales_archaeon_GoM_Arc1_GOS_GCA_004212095:0.0298819670)100/100:0.1919287227)100/100:0.1992378442)100/100:0.0351231763,(Halobacterota_Methanosarcinia_Methanosarcinales_ANME-2a_UBA7935_UBA7935:0.1329008023,Halobacterota_Methanosarcinia_Methanosarcinales_ANME-2a_UBA7935_UBA7939:0.1363890997)100/100:0.2090584419)53.8/78:0.0342187950)100/100:0.1224858393,((((((Halobacterota_Methanosarcinia_Methanosarcinales_Methanosarcinaceae_Methanococcoides_RS_GCF_000970325.1:0.0366521234,(Halobacterota_Methanosarcinia_Methanosarcinales_Methanosarcinaceae_Methanococcoides_RS_GCF_900111645.1:0.0192522425,Halobacterota_Methanosarcinia_Methanosarcinales_Methanosarcinaceae_Methanococcoides_RS_GCF_000765475.1:0.0178869026)100/100:0.0230479099)100/100:0.0379374187,Halobacterota_Methanosarcinia_Methanosarcinales_Methanosarcinaceae_Methanococcoides_RS_GCF_000013725.1:0.0942887229)100/100:0.0919434376,(((Halobacterota_Methanosarcinia_Methanosarcinales_Methanosarcinaceae_Methanohalophilus_RS_GCF_900215215.1:0.0168903353,Halobacterota_Methanosarcinia_Methanosarcinales_Methanosarcinaceae_Methanohalophilus_RS_GCF_001888095.1:0.0103241135)100/88:0.0058909977,Halobacterota_Methanosarcinia_Methanosarcinales_Methanosarcinaceae_Methanohalophilus_RS_GCF_001889405.1:0.0143592579)99.5/88:0.0072440889,Halobacterota_Methanosarcinia_Methanosarcinales_Methanosarcinaceae_Methanohalophilus_RS_GCF_000025865.1:0.0179793845)100/100:0.2320855519)100/100:0.0412037786,((((Halobacterota_Methanosarcinia_Methanosarcinales_Methanosarcinaceae_Methanolobus_RS_GCF_002243045.1:0.0574632060,Halobacterota_Methanosarcinia_Methanosarcinales_Methanosarcinaceae_Methanolobus_GB_GCA_002507205.1:0.0452389621)99.9/100:0.0166151548,((Halobacterota_Methanosarcinia_Methanosarcinales_Methanosarcinaceae_Methanolobus_RS_GCF_900100715.1:0.0219463307,Halobacterota_Methanosarcinia_Methanosarcinales_Methanosarcinaceae_Methanolobus_RS_GCF_000504205.1:0.0238270155)100/100:0.0411591384,Halobacterota_Methanosarcinia_Methanosarcinales_Methanosarcinaceae_Methanolobus_RS_GCF_900114835.1:0.0477407242)100/100:0.0204728317)100/100:0.0660588306,((Halobacterota_Methanosarcinia_Methanosarcinales_Methanosarcinaceae_Methanolobus_A_GB_GCA_001577565.1:0.0067273964,Halobacterota_Methanosarcinia_Methanosarcinales_Methanosarcinaceae_Methanolobus_A_GB_GCA_002508635.1:0.0098854323)100/100:0.0846608659,(Halobacterota_Methanosarcinia_Methanosarcinales_Methanosarcinaceae_Methanolobus_A_RS_GCF_000306725.1:0.0416432380,Halobacterota_Methanosarcinia_Methanosarcinales_Methanosarcinaceae_Methanolobus_A_GB_GCA_002501695.1:0.0410987823)100/100:0.0782342769)100/100:0.0321908276)100/100:0.0574156038,((Halobacterota_Methanosarcinia_Methanosarcinales_Methanosarcinaceae_Methanomethylovorans_RS_GCF_000328665.1:0.0452605811,Halobacterota_Methanosarcinia_Methanosarcinales_Methanosarcinaceae_Methanomethylovorans_GB_GCA_002508425.1:0.0447468211)2.3/24:0.0133977279,Halobacterota_Methanosarcinia_Methanosarcinales_Methanosarcinaceae_Methanomethylovorans_GB_GCA_001896725.1:0.0610130752)100/100:0.1509201549)100/100:0.0438189397)100/100:0.0280997158,(Halobacterota_Methanosarcinia_Methanosarcinales_Methanosarcinaceae_Methanohalobium_RS_GCF_000196655.1:0.2507180346,Halobacterota_Methanosarcinia_Methanosarcinales_Methanosarcinaceae_Methanosalsum_RS_GCF_000217995.1:0.2199992622)100/100:0.0421930843)20.9/63:0.0188638696,Halobacterota_Methanosarcinia_Methanosarcinales_Methanosarcinaceae_ANME-3_UBA7955:0.3743640137)99.8/100:0.0310478629)100/100:0.1751061604,(Halobacterota_Methanosarcinia_Methanosarcinales_Methanosarcinaceae_MTP4_RS_GCF_000970045.1:0.0160164704,Halobacterota_Methanosarcinia_Methanosarcinales_Methanosarcinaceae_MTP4_UBA9310:0.0144629635)100/100:0.0690950291)100/100:0.0559047234,(((Halobacterota_Methanosarcinia_Methanosarcinales_Methanosarcinaceae_Methanosarcina_GB_GCA_002496565.1:0.0238724324,(Halobacterota_Methanosarcinia_Methanosarcinales_Methanosarcinaceae_Methanosarcina_GB_GCA_002505485.1:0.0219134582,((Halobacterota_Methanosarcinia_Methanosarcinales_Methanosarcinaceae_Methanosarcina_UBA11020:0.0078034674,((Halobacterota_Methanosarcinia_Methanosarcinales_Methanosarcinaceae_Methanosarcina_RS_GCF_002287235.1:0.0078902063,Halobacterota_Methanosarcinia_Methanosarcinales_Methanosarcinaceae_Methanosarcina_GB_GCA_002508465.1:0.0066886441)100/100:0.0041374888,Halobacterota_Methanosarcinia_Methanosarcinales_Methanosarcinaceae_Methanosarcina_RS_GCF_000970305.1:0.0065155848)78.3/100:0.0024502647)100/100:0.0152079351,(Halobacterota_Methanosarcinia_Methanosarcinales_Methanosarcinaceae_Methanosarcina_RS_GCF_000969905.1:0.0144429222,Halobacterota_Methanosarcinia_Methanosarcinales_Methanosarcinaceae_Methanosarcina_RS_GCF_000970025.1:0.0207245082)100/100:0.0087332840)99.9/100:0.0063085838)100/100:0.0083846159)100/100:0.0131104776,((Halobacterota_Methanosarcinia_Methanosarcinales_Methanosarcinaceae_Methanosarcina_RS_GCF_000969885.1:0.0300448911,Halobacterota_Methanosarcinia_Methanosarcinales_Methanosarcinaceae_Methanosarcina_RS_GCF_001304615.1:0.0158776549)100/100:0.0304637866,Halobacterota_Methanosarcinia_Methanosarcinales_Methanosarcinaceae_Methanosarcina_GB_GCA_002509325.1:0.0481757920)100/100:0.0091911764)100/100:0.0228003707,Halobacterota_Methanosarcinia_Methanosarcinales_Methanosarcinaceae_Methanosarcina_GB_GCA_001714685.2:0.0543948228)100/100:0.0154801596)100/100:0.0189302702,(((Halobacterota_Methanosarcinia_Methanosarcinales_Methanosarcinaceae_Methanosarcina_UBA10923:0.0358666276,Halobacterota_Methanosarcinia_Methanosarcinales_Methanosarcinaceae_Methanosarcina_RS_GCF_000970205.1:0.0288717202)91.9/100:0.0072241874,(Halobacterota_Methanosarcinia_Methanosarcinales_Methanosarcinaceae_Methanosarcina_RS_GCF_000970285.1:0.0171774599,Halobacterota_Methanosarcinia_Methanosarcinales_Methanosarcinaceae_Methanosarcina_UBA8098:0.0313101908)100/100:0.0077053403)100/100:0.0140555497,(Halobacterota_Methanosarcinia_Methanosarcinales_Methanosarcinaceae_Methanosarcina_RS_GCF_000970085.1:0.0196860549,Halobacterota_Methanosarcinia_Methanosarcinales_Methanosarcinaceae_Methanosarcina_RS_GCF_000007345.1:0.0178055295)100/100:0.0208558317)99.6/100:0.0079747148)100/100:0.0179117037,Halobacterota_Methanosarcinia_Methanosarcinales_Methanosarcinaceae_Methanosarcina_RS_GCF_000969965.1:0.0242294446)100/100:0.0114131454,Halobacterota_Methanosarcinia_Methanosarcinales_Methanosarcinaceae_Methanosarcina_RS_GCF_000979975.1:0.0189005370);
