# Supplementary material for: Insights into the ecological roles and evolution of methyl-coenzyme M reductase-containing hot spring Archaea
Source: Nat Commun. 2019 Oct 8;10:4574. doi: 10.1038/s41467-019-12574-y (PMC6783470; doi:10.1038/s41467-019-12574-y)
Supplement: Supplementary file 6 — Supplementary Data 2 [file 41467_2019_12574_MOESM6_ESM.txt]

(Methanobacterium_lacus_strain_AL-21-2:0.0978334362,(((((((Methanocaldococcus_bathoardescens_strain_JH146-2:0.0825474276,(Methanococcaceae_archaeon_UBA115:0.0768649904,Methanococcus_maripaludis_strain_DSM_2067:0.1326934921)99.8/100:0.0877882932)100/100:0.0881003423,((((((((((((((Methanolacinia_paynteri_strain_DSM_2545-2:0.1636288027,Methanofollis_ethanolicus_strain_HASU-2:0.0437507771)94.1/100:0.0251230182,Methanolacinia_paynteri_strain_DSM_2545:0.1349047209)99.9/100:0.0524281790,(Methanoculleus_thermophilus_strain_CR-1-2:0.0148878743,((((Methanoculleus_horonobensis_strain_T10-2:0.0075986627,(Methanoculleus_marisnigri_isolate_UBA468:0.0025806105,Methanomicrobiales_archaeon_HGW-Methanomicrobiales-2:0.0068461868)100/100:0.0202975700)96.6/100:0.0086933101,Methanoculleus_sediminis_strain_S3Fa:0.0130350764)97.3/100:0.0107840358,Methanoculleus_chikugoensis_isolate_L21-II-0-2:0.0095399547)99.2/100:0.0175688323,Methanoculleus_bourgensis_isolate_BA1:0.0425461910)37.4/55:0.0158780692)94.7/100:0.0228155793)99.9/100:0.0537195309,((((((Methanoculleus_sediminis_strain_S3Fa-2:0.0077928947,Methanoculleus_horonobensis_strain_T10:0.0030454529)98.1/100:0.0098785628,Methanoculleus_chikugoensis_isolate_L21-II-0:0.0168256524)99.6/100:0.0221357529,(Methanoculleus_marisnigri_isolate_UBA468-2:0.0143337321,Methanomicrobiales_archaeon_HGW-Methanomicrobiales-2-2:0.0113443312)99/100:0.0160742484)99.8/98:0.0273184577,(Methanoculleus_bourgensis_isolate_BA1-2:0.0217410995,Candidatus_Methanoculleus_thermohydrogenotrophicum_isolate_DTU006:0.0613150710)99.6/100:0.0221673639)79.6/73:0.0088128906,Methanoculleus_thermophilus_strain_CR-1:0.0302366787)95.4/74:0.0197067276,Methanomicrobiales_archaeon_HGW-Methanomicrobiales-6:0.0639119414)98.5/100:0.0390968434)64.2/83:0.0202571864,Methanomicrobiaceae_archaeon_UBA207:0.1262146884)97.5/100:0.0300625525,Methanofollis_ethanolicus_strain_HASU:0.1024696735)99.2/100:0.0345880037,(((Methanocorpusculum_parvum_strain_XII-2:0.0303007932,(Methanocorpusculaceae_archaeon_UBA425-2:0.0481303886,Methanocorpusculum_parvum_strain_XII:0.0433226914)99.7/100:0.0508009123)30.4/79:0.0101347619,Methanocorpusculaceae_archaeon_UBA425:0.0359488800)99.9/100:0.1005900730,Methanomicrobiales_archaeon_UBA81:0.1116054800)97.7/96:0.0436046939)68.1/93:0.0235500909,(Methanoregulaceae_archaeon_UBA467:0.0721452058,(Methanomicrobiales_archaeon_HGW-Methanomicrobiales-3:0.0302326527,Methanomicrobiales_archaeon_HGW-Methanomicrobiales-1:0.0412284559)100/100:0.1093856773)99.7/100:0.0632627469)100/100:0.2849209777,(((Methanosarcinales_archaeon_ANME_2c_GOS:0.0315746844,(Methanosarcinales_archaeon_UBA203:0.0153436335,Methanosarcinales_archaeon_UBA261:0.0183347927)7/53:0.0058747933)100/100:0.2789830992,(((Methanosaeta_harundinacea_isolate_56_747:0.0610344733,((Methanosarcinales_archaeon_Methan_02:0.0022690401,Methanosaeta_harundinacea_isolate_UBA281:0.0023756683)89.1/100:0.0061496460,Methanosaeta_harundinacea_isolate_UBA532:0.0102907240)99.7/100:0.0236747873)99.7/100:0.0404532506,(Methanosaeta_harundinacea_isolate_UBA1:0.0552647572,Methanosaeta_harundinacea_isolate_UBA475:0.0451456900)88/98:0.0296742821)99.4/100:0.0501494274,Methanosarcinales_archaeon_Methan_04:0.1284789075)100/100:0.1726140302)92.4/98:0.0695941285,(((((Candidatus_Methanoperedens_nitroreducens_strain_ANME-2d:0.0259848115,Candidatus_Methanoperedens_nitroreducens_isolate_Mnv1:0.0328570912)100/100:0.0777525769,Candidatus_Methanoperedenaceae_archaeon_HGW-Methanoperedenaceae-1:0.0914876332)100/100:0.1432320653,ANME-2_cluster_archaeon_HR1:0.2162455585)100/100:0.1326375038,((Methanosarcina_soligelidi_strain_SMA-21:0.0268948370,(Methanosarcina_flavescens_strain_E03.2:0.0552448902,Methanosarcina_spelaei_strain_MC-15:0.0260664058)9.4/58:0.0225505003)100/100:0.1190940265,(((Methanococcoides_methylutens_strain_DSM_2657:0.0147414415,Methanococcoides_vulcani_strain_SLH_33:0.0163263960)100/100:0.0668011950,((Methanolobus_psychrotolerans_strain_YSF-03:0.0489245659,(Methanolobus_vulcani_strain_PL_12/M:0.0203630105,Methanolobus_profundi_strain_Mob_M:0.0416016643)99.2/100:0.0290592757)100/100:0.0418418892,(Methanosarcinaceae_archaeon_UBA282:0.0308964162,Methanosarcinaceae_archaeon_UBA470:0.0211222057)100/100:0.0710166725)93.2/98:0.0275895004)45.6/93:0.0209521978,((Methanohalophilus_halophilus_strain_Z-7982:0.0042800048,Methanohalophilus_portucalensis_strain_FDF-1T:0.0054856312)91.9/100:0.0076248367,Methanohalophilus_euhalobius_strain_WG-1MB:0.0076024877)100/100:0.1368617585)100/100:0.0960331365)100/100:0.0935817836)63.9/91:0.0402643143,Methanosaetaceae_archaeon_UBA116:0.1681591727)100/100:0.0935957101)100/100:0.0978060537)86.6/98:0.0341458134,Methanomicrobia_archaeon_UBA590:0.3262105546)99.9/100:0.0710399298,(Ca._Methanoliparum_thermophilum_NM1a_1:0.1015802877,(Ca._Methanolliviera_hydrocarbonicum_NM1b_1:0.0129026903,Ca._Methanolliviera_hydrocarbonicum_NM1b_2:0.0129634934)100/100:0.1202786950)100/100:0.2148541801)100/100:0.1019873676,(((((((Candidatus_Syntrophoarchaeum_caldarius_isolate_BOX2-2:0.1841146625,Candidatus_Syntrophoarchaeum_butanivorans_isolate_BOX1:0.1606210744)100/100:0.2045468354,(Candidatus_Syntrophoarchaeum_butanivorans_isolate_BOX1-3:0.1363424951,Candidatus_Syntrophoarchaeum_caldarius_isolate_BOX2-4:0.1969054575)100/100:0.2864592952)99.9/100:0.1786759179,Ca._Polytropus_marinifundus_2:0.6572756037)100/100:0.2111444984,(((Candidatus_Syntrophoarchaeum_butanivorans_isolate_BOX1-2:0.4355674079,Ca._Polytropus_marinifundus_1:0.3489890143)100/100:0.1874939096,((Helarchaeota_Hel_GB_A_1:0.3577738042,(Helarchaeota_Hel_GB_A_2:0.3725653185,((((((Unclassified_Hadesarchaeota_JZ-1_bin_103:0.0085914358,Hadesarchaeota_WYZ_LMO5:0.0056282495)96.3/100:0.0222536868,Unclassified_Hadesarchaeota_JZ-2_bin_199:0.0270734312)83.3/98:0.0253754432,Hadesarchaeota_WYZ_LMO6:0.0326779332)99.7/100:0.0961307791,Hadesarchaeota_WYZ_LMO4:0.0682160564)97.1/100:0.0796451386,(Candidatus_Bathyarchaeota_archaeon_BA1:0.2388016434,Candidatus_Bathyarchaeota_archaeon_BA2:0.1302683341)91.6/99:0.0528598334)96.4/100:0.0799975772,(Ca._Methanoliparum_thermophilum_NM1a_2:0.2514746781,Ca._Methanolliviera_hydrocarbonicum_NM1b_3:0.1209638875)100/100:0.2441849237)100/100:0.2579289501)51.6/87:0.0686296487)37.3/86:0.0351351319,Helarchaeota_Hel_GB_B:0.8472398469)99.9/100:0.1272682841)100/100:0.3581289575,(Candidatus_Syntrophoarchaeum_caldarius_isolate_BOX2-3:0.1296215788,Candidatus_Syntrophoarchaeum_butanivorans_isolate_BOX1-4:0.1255112671)100/100:0.5839897062)11.9/53:0.0741185499)100/100:0.2971091576,((Ca._Argoarchaeum_ethanivorans:0.0214931076,Methanosarcinales_archaeon_GoM_Arc1_GOS:0.0097160221)100/100:0.6318094752,Candidatus_Syntrophoarchaeum_caldarius_isolate_BOX2:1.0197685583)100/100:0.4179821403)99.1/100:0.1095534331,((((((((Unclassified_Verstraetearchaeota_DRTY-6_bin_144:0.0054444816,Unclassified_Verstraetearchaeota_JZ-3_bin_107:0.0000020981)42/91:0.0009058915,(Unclassified_Verstraetearchaeota_JZ-2_bin_200:0.0000024284,Unclassified_Verstraetearchaeota_JZ-3_bin_106:0.0000024284)0/61:0.0000022836)99.5/100:0.0156008162,Verstraetearchaeota_WYZ_LMO11:0.0130451719)99.9/100:0.0318291670,(((Candidatus_Methanomethylicus_mesodigestum_isolate_V1:0.0000024284,Candidatus_Methanomethylicus_mesodigestum_isolate_V2:0.0000024284)100/100:0.0362289614,Candidatus_Methanomethylicus_oleusabulum_isolate_V3:0.0345073509)100/100:0.0728654832,(Candidatus_Methanosuratus_petracarbonis_isolate_V4:0.0025496627,Candidatus_Methanosuratus_petracarbonis_isolate_V5:0.0095471895)100/100:0.0547494565)100/100:0.0519631065)100/100:0.0454898061,(Unclassified_Verstraetearchaeota_GMQP_bin_44:0.0331699976,(Verstraetearchaeota_archaeon_Verst_YHS:0.0000024284,Verstraetearchaeota_WYZ_LMO10:0.0000024284)100/100:0.0432713648)80.6/98:0.0283664948)100/100:0.1040213016,((Unclassified_Nezhaarchaeota_GMQP_bin_37:0.0000024284,Unclassified_Nezhaarchaeota_ZMQR_bin_18:0.0000024284)85.8/100:0.0058817133,(((Unclassified_Nezhaarchaeota_JZ-1_bin_66:0.0000000000,Nezhaarchaeota_WYZ_LMO7:0.0000000000):0.0000000000,Nezhaarchaeota_WYZ_LMO8:0.0000000000):0.0000024284,Unclassfied_Crenarchaeota_JZ_bin_38:0.0000024284)99.6/100:0.0250878158)100/100:0.1697910335)84.6/99:0.0586003419,Unclassified_Nezhaarchaetoa_JZ-2_bin_220:0.3621860079)99.7/100:0.0765417664,((Unclassified_Archaeoglobales_GMQP_bin_32:0.0279919918,(Archaeoglobi_WYZ_LMO1:0.0029284537,(Archaeoglobi_WYZ_LMO2:0.0000024284,Archaeoglobi_WYZ_LMO3:0.0000024284)0/85:0.0000024285)99.4/99:0.0282171065)100/100:0.1125878614,((Ca._Methanodesulfokores_washburnensis_MDKW:0.0000000000,Korarchaeota_WYZ_LMO9:0.0000000000):0.0000024284,Ca._Methanodesulfokores_washburnensis_NM4:0.0000024284)100/100:0.1653218894)100/100:0.1458032023)100/100:0.0933870433)19.6/58:0.0249276256,(((Ca._Methanophagales_archaeon_ANME_1_THS:0.6617684845,Archaeon_NM3:0.2535861334)33.3/94:0.0532990867,(Arc_I_group_archaeon_BMIXfssc0709_Meth_Bin006:0.0017393559,((Arc_I_group_archaeon_ADurb1113_Bin01801:0.0286128479,Arc_I_group_archaeon_U1lsi0528_Bin055:0.0247873518)90.8/70:0.0090684535,Arc_I_group_archaeon_U1lsi0528_Bin089:0.0180031926)47.5/60:0.0043612978)100/100:0.2700436457)100/100:0.1092456197,(((Methanomicrobia_archaeon_DTU008:0.1067991757,methanogenic_archaeon_mixed_culture_ISO4-G1:0.3057994602)97.5/100:0.0579052247,Unclassified_Methanomassiliicoccales_JZ-2_bin_168:0.0923236094)100/100:0.1415947958,((Candidatus_Methanohalarchaeum_thermophilum_isolate_HMET1:0.2076818785,(Methanonatronarchaeum_thermophilum_strain_AMET1:0.0508630028,Methanonatronarchaeia_archaeon_Mnatro_ASL:0.1071539989)100/100:0.1473721191)100/100:0.1816183774,Archaeon NM2:0.2580179419)77.6/97:0.0453485795)99.3/100:0.0605406527)99.9/100:0.0718010527)93/78:0.0480051820)99.7/100:0.0868038900,(((((((((Methanobrevibacter_millerae_strain_SM9-2:0.0321671062,(Methanobrevibacter_oralis_strain_M2_CSUR_P5920-2:0.0456338858,(Methanobrevibacter_smithii_strain_WWM1085:0.0057443454,Methanobrevibacter_smithii_strain_KB11:0.0215273433)100/100:0.0308766484)73.1/99:0.0192589487)89.8/99:0.0307517550,Methanobrevibacter_gottschalkii_strain_DSM_11978-2:0.2211340833)100/100:0.0697153066,Methanobrevibacter_olleyae_strain_YLM1-2:0.1131207112)100/100:0.0615860087,((Methanobrevibacter_filiformis_strain_DSM_11501:0.0537999782,Methanobrevibacter_curvatus_strain_DSM_11111:0.0504984958)99.8/100:0.0331621538,Methanobrevibacter_cuticularis_strain_DSM_11139:0.0509746683)98.9/100:0.0311917230)100/100:0.1039945553,(Methanobacteriaceae_archaeon_UBA587:0.0500231591,(Methanobacteriaceae_archaeon_UBA349:0.0000024284,Methanobacteriales_archaeon_HGW-Methanobacteriales-1:0.0000025230)100/100:0.0428035260)95.8/99:0.0184051339)83.8/91:0.0169533644,((Methanobacterium_bryantii_strain_M.o.H-2:0.0028638571,Methanobacterium_veterum_strain_MK4:0.0017698017)100/100:0.1016601753,((Methanobacterium_lacus_strain_AL-21:0.0890948693,(Methanobacterium_paludis_strain_SWAN1:0.0590858127,Methanobacterium_congolense_isolate_Buetzberg:0.0434384113)99.9/100:0.0391218481)98.9/100:0.0264963117,((Methanobacterium_formicicum_genome_assembly_isolate_Mb9:0.0509920861,Methanobacterium_subterraneum_strain_A8p:0.0289786727)99.9/100:0.0408282278,Methanobacteriaceae_archaeon_UBA117:0.0438529640)99.7/100:0.0364746940)66.6/94:0.0190799190)98.5/95:0.0234605464)7.7/54:0.0132721813,Methanobacteriaceae_archaeon_UBA588:0.0637735482)99.9/100:0.0384253697,Methanothermobacter_wolfeii_isolate_SIV6-2:0.0210832170)99.8/100:0.0621095982,Methanobacteriaceae_archaeon_41_258:0.0789293162)100/100:0.1804762439)67.7/92:0.0516512533,Methanopyrus_kandleri_AV19:0.2476308326)100/100:0.1317581022)100/100:0.0989250231,Methanocaldococcus_bathoardescens_strain_JH146:0.1007363314)100/100:0.0752979364,((Methanobacteriales_archaeon_HGW-Methanobacteriales-1-2:0.0957174493,(((Methanobrevibacter_millerae_strain_SM9:0.0292013735,Methanobrevibacter_gottschalkii_strain_DSM_11978:0.2356771580)98.6/100:0.0301674669,Methanobrevibacter_oralis_strain_M2_CSUR_P5920:0.0895740253)100/100:0.0838174591,Methanobrevibacter_olleyae_strain_YLM1:0.1327227442)100/100:0.0642709996)100/100:0.0554444078,Methanothermobacter_wolfeii_isolate_SIV6:0.1087939245)49/97:0.0211646706)72/96:0.0323574023,(Methanosphaera_cuniculi_strain_1R-7:0.0624382391,Methanobacteriaceae_archaeon_UBA541:0.0823546547)100/100:0.2019865634)99.8/99:0.0610865773,(Methanobacterium_formicicum_genome_assembly_isolate_Mb9-2:0.0336870968,Methanobacterium_subterraneum_strain_A8p-2:0.0216483224)100/100:0.0851663913)17.2/73:0.0258934802,(Methanobacterium_veterum_strain_MK4-2:0.0034273802,Methanobacterium_bryantii_strain_M.o.H:0.0036143829)100/100:0.1087319512)72.4/96:0.0280356885,(Methanobacteriaceae_archaeon_UBA117-2:0.0359091466,Methanobacteriaceae_archaeon_UBA588-2:0.0785506067)93.7/100:0.0232116317);
