# Supplementary material for: Insights into the ecological roles and evolution of methyl-coenzyme M reductase-containing hot spring Archaea
Source: Nat Commun. 2019 Oct 8;10:4574. doi: 10.1038/s41467-019-12574-y (PMC6783470; doi:10.1038/s41467-019-12574-y)
Supplement: Supplementary file 7 — Supplementary Data 3 [file 41467_2019_12574_MOESM7_ESM.xlsx]

## Sheet: Sheet 1
Supplementary Data 3. List of genes and featured in the main text.
Pathway		No.	Gene	KO	Function	JZ bin_38	JZ-1 bin_66	JZ-1 bin_103	JZ-2 bin_168	JZ-2 bin_199	JZ-2 bin_200	JZ-2 bin_220	GMQP bin_44	JZ-3 bin_106	DRTY6 bin_144	JZ-3 bin_107	ZMQR bin_18	GMQP bin_37	GMQP bin_32
β-oxidation			acd	K00249	acyl-CoA dehydrogenase					2									1
				K15016	enoyl-CoA hydratase / 3-hydroxyacyl-CoA dehydrogenase	4	4	2		2							4	4	8
			echA	K01692	enoyl-CoA hydratase	1	1	1
			crt	K01715	enoyl-CoA hydratase	2	2		1	1								2	2
			fadA	K00632	acetyl-CoA acyltransferase	1	1	3		2							1	1	1
Oxidative phosphorylation	Complex I		nuoA	K00330	NADH-quinone oxidoreductase subunit A				1			1							1
			nuoB	K00331	NADH-quinone oxidoreductase subunit B				1			1							1
			nuoC	K00332	NADH-quinone oxidoreductase subunit C	2	2		1			1	1				2	2
			nuoD	K00333	NADH-quinone oxidoreductase subunit D	2	2		1		1	2	1	1	1		2	2	1
			nuoE	K00334	NADH-quinone oxidoreductase subunit E			1			1
			nuoF	K00335	NADH-quinone oxidoreductase subunit F			1			1
			nuoH	K00337	NADH-quinone oxidoreductase subunit H	3	3		1		1	2	2	1	1		3	3	1
			nuoI	K00338	NADH-quinone oxidoreductase subunit I				1			1							1
			nuoJ	K00339	NADH-quinone oxidoreductase subunit J				1										1
			nuoK	K00340	NADH-quinone oxidoreductase subunit K				1		2	2	1	1	1	1			1
			nuoL	K00341	NADH-quinone oxidoreductase subunit L	1	1		1		1	1	1	1	1		1	1	1
			nuoM	K00342	NADH-quinone oxidoreductase subunit M	1	1		1		1	1	1	1	1		1	1	1
			nuoN	K00343	NADH-quinone oxidoreductase subunit N				1										1
	Complex II		sdhA,frdA	K00239	succinate dehydrogenase / fumarate reductase, flavoprotein subunit														2
			sdhB,frdB	K00240	succinate dehydrogenase / fumarate reductase, iron-sulfur subunit														2
			sdhC,frdC	K00241	succinate dehydrogenase / fumarate reductase, cytochrome b subunit														1
			sdhD,frdD	K00242	succinate dehydrogenase / fumarate reductase, membrane anchor subunit														1
	Complex V		ATPVG,ntpH,atpH	K02107	V/A-type H+-transporting ATPase subunit G/H	1	1			1							1	1	1
			ATPVA,ntpA,atpA	K02117	V/A-type H+-transporting ATPase subunit A	1	1		1	1	1		1	1	1	1	1	1	1
			ATPVB,ntpB,atpB	K02118	V/A-type H+-transporting ATPase subunit B	1	1		1	1	1		1	1	1	1	1	1	1
			ATPVC,ntpC,atpC	K02119	V/A-type H+-transporting ATPase subunit C				1										1
			ATPVD,ntpD,atpD	K02120	V/A-type H+-transporting ATPase subunit D	1	1		1	1	1		1	1	1	1	1	1	1
			ATPVE,ntpE,atpE	K02121	V/A-type H+-transporting ATPase subunit E	1	1		1	1									1
			ATPVF,ntpF,atpF	K02122	V/A-type H+-transporting ATPase subunit F				1	1	1			1	1	1			1
			ATPVI,ntpI,atpI	K02123	V/A-type H+-transporting ATPase subunit I				1	1	1	1							1
			ATPVK,ntpK,atpK	K02124	V/A-type H+-transporting ATPase subunit K	1	1		1	1	1	1	1	1	1	1	1	1	2
Energy conservation			hydA	K17993	sulfhydrogenase subunit alpha	2	2	2		2				2	2		2	2
			hydB	K17996	sulfhydrogenase subunit beta (sulfur reductase)	2	2	2		2	2			2		2	2	2
			hydD	K17994	sulfhydrogenase subunit delta	1	1	1		1							1	1
			hydG	K17995	sulfhydrogenase subunit gamma (sulfur reductase)	1	1	1		1							1	1
			ehaR	K14109	energy-converting hydrogenase A subunit R				1
			ehbA	K14110	energy-converting hydrogenase B subunit A						1		1	1	1	1
			ehbB	K14111	energy-converting hydrogenase B subunit B						1		1	1	1	1
			ehbC	K14112	energy-converting hydrogenase B subunit C						1		1	1	1	1
			ehbD	K14113	energy-converting hydrogenase B subunit D						1		1	1	1	1
			ehbE	K14114	energy-converting hydrogenase B subunit E						1		1	1	1	1
			ehbF	K14115	energy-converting hydrogenase B subunit F						1		1	1	1	1
			ehbG	K14116	energy-converting hydrogenase B subunit G						1		1	1	1	1
			ehbH/I	K14117/8	energy-converting hydrogenase B subunit H/I						1		1	1	1	1
			ehbL	K14121	energy-converting hydrogenase B subunit L						1		1	1		1
			ehbM	K14122	energy-converting hydrogenase B subunit M						1		1	1		1
			ehbN	K14123	energy-converting hydrogenase B subunit N						1		1	1		1
			ehbO	K14124	energy-converting hydrogenase B subunit O						1		1	1		1
			ehbP	K14125	energy-converting hydrogenase B subunit P						1		1	1		1
			rnfG	K03612	electron transport complex protein RnfG			1		1
			rnfE	K03613	electron transport complex protein RnfE			1		1
			rnfD	K03614	electron transport complex protein RnfD			1		1
			rnfC	K03615	electron transport complex protein RnfC			1		1
			rnfB	K03616	electron transport complex protein RnfB					1
			rnfA	K03617	electron transport complex protein RnfA			1		1
			fixA	K03521	electron transfer flavoprotein beta subuni	1	1	1		1		1					1	1	1
			fixB	K03522	electron transfer flavoprotein alpha subunit	1	1	1		1		1					1	1	1
			fixC	K00313	electron transfer flavoprotein-quinone oxidoreductase							1
			mrpB/mnhB	K05566	multicomponent Na+:H+ antiporter subunit B	1	1										1	1
			mrpC/mnhC	K05567	multicomponent Na+:H+ antiporter subunit C	2	2				1	2		1	1		2	2
			mrpD/mnhD	K05568	multicomponent Na+:H+ antiporter subunit D	3	3				1	1	1	1	1		3	3
			mrpE/mnhE	K05569	multicomponent Na+:H+ antiporter subunit E	1	1										1	1
			mrpF/mnhF	K05570	multicomponent Na+:H+ antiporter subunit F	1	1										1	1
			mrpG/mnhG	K05571	multicomponent Na+:H+ antiporter subunit G	1	1										1	1
			fpoA	K22158	F420H2 dehydrogenase subunit A	1	1				1	1	1	1	1		1	1
			fpoB	K22159	F420H2 dehydrogenase subunit B	1	1		1		1	1	1	1	1		1	1	1
			fpoC	K22160	F420H2 dehydrogenase subunit C	1	1		1		1	1	1	1	1		1	1
			fpoD	K22161	F420H2 dehydrogenase subunit D	1	1		1		1	1	1	1	1		1	1	1
			fpoH	K22163	F420H2 dehydrogenase subunit H	1	1		1		1	1	1	1	1		1	1	1
			fpoI	K22164	F420H2 dehydrogenase subunit I	1	1		1		1	1	1	1	1		1	1	1
			fpoJ	K22165	F420H2 dehydrogenase subunit J	1	1		1		1	1	1	1	1		1	1
			fpoK	K22166	F420H2 dehydrogenase subunit K	1	1		1		1	1	1	1	1		1	1	1
			fpoL	K22167	F420H2 dehydrogenase subunit L	1	1		1		1	1	1	1	1		1	1	1
			fpoM	K22168	F420H2 dehydrogenase subunit M	1	1		1		1	1	1	1	1		1	1	1
			fpoN	K22169	F420H2 dehydrogenase subunit N	1	1		1		1	1	1	1	1		1	1	1
			frhB	K00441	coenzyme F420 hydrogenase subunit beta	3	3	2	1	2		3					3	3
			mvhA/vhcA	K14126	F420-non-reducing hydrogenase large subunit			1	1	1									1
			mvhB/vhcB	K14127	F420-non-reducing hydrogenase iron-sulfur subunit			2	1	1							1	1	1
			mvhG/vhcG	K14128	F420-non-reducing hydrogenase small subunit				1	1									1
Nucleotide salvage pathway			rbsK	K00852	ribokinase	1	1	1	1	1	2		1	2	1	1	1	1	2
			prsA	K00948	ribose-phosphate pyrophosphokinase	1	1		1	1	2	1	2	2	2	2	1	1	1
			apt	K00759	adenine phosphoribosyltransferase	1	1		1		1	1	1	1	1	1	1	1
			rbcl	K01601	ribulose-bisphosphate carboxylase large chain				1		1		1	1		1			1
			ampp	K18931	AMP phosphorylase			1	1	1	1		1	1		1			2
			rbi	K18237	ribose 1,5-bisphosphate isomerase				1		1		1	1	1	1			1
High temperature adaptation			topG	K03170	reverse DNA gyrase	2	2	2					2		2		2	2	2
			htpX	K03799	heat shock protein	1	1		1	1	2	3	2	2	2	1	1	1	1
			RAD51	K04482	DNA repair protein RAD51	1	1										1	1
			radA	K04483	DNA repair protein RadA	3	3	1	1	1	3	2	1	3	2	1	3	4	1
			radB	K04484	DNA repair protein RadB				1				1				1	1	1
Methane metabolism related			mcrA/mrtA	K00399	methyl-coenzyme M reductase alpha subunit	1	1	2	1	2	1	1	1	1	1	1	1	1	1
			mcrB/mrtB	K00401	methyl-coenzyme M reductase beta subunit	1	1	1	1	1	1	1	1	1	1	1	1	1	1
			mcrG/mrtG	K00402	methyl-coenzyme M reductase gamma subunit	1	1	1	1	1	1	1	1	1	1	1	1	1	1
			mcrC	K03421	methyl-coenzyme M reductase subunit C	1	1	1	1	1	1	1	1	1	1	1	1	1	1
			mcrD	K03422	methyl-coenzyme M reductase subunit D	1	1	1	1	1		1					1	1	1
			mtrA	K00577	tetrahydromethanopterin S-methyltransferase subunit A	1	1	1		1		1					1	1	1
			mtrB	K00578	tetrahydromethanopterin S-methyltransferase subunit B	1	1										1	1	1
			mtrC	K00579	tetrahydromethanopterin S-methyltransferase subunit C	1	1										1	1	1
			mtrD	K00580	tetrahydromethanopterin S-methyltransferase subunit D	1	1										1	1	1
			mtrE	K00581	tetrahydromethanopterin S-methyltransferase subunit E	1	1										1	1	1
			mtrF	K00582	tetrahydromethanopterin S-methyltransferase subunit F														1
			mtrG	K00583	tetrahydromethanopterin S-methyltransferase subunit G												1	1	1
			mtrH	K00584	tetrahydromethanopterin S-methyltransferase subunit H	2	2		1		1	1	1	1	1	1	2	2	2
			mtaA	K14080	[methyl-Co(III) methanol-specific corrinoid protein]:coenzyme M methyltransferase				1		2	5	2	2	2	2			1
			mtaB	K04480	methanol---5-hydroxybenzimidazolylcobamide Co-methyltransferase														1
			mtaC	K14081	methanol corrinoid protein							1							1
			mtbA	K14082	[methyl-Co(III) methylamine-specific corrinoid protein]:coenzyme M methyltransferase
			mtbB	K16178	dimethylamine---corrinoid protein Co-methyltransferase
			mtbC	K16179	dimethylamine corrinoid protein				1			1
			mtmB	K16176	methylamine---corrinoid protein Co-methyltransferase						1		2	2		2
			mtmC	K15962	D-mycarose 3-C-methyltransferase
			mttB	K14083	trimethylamine---corrinoid protein Co-methyltransferase							1
			mttC	K14084	trimethylamine corrinoid protein								1	1
			mtsA	K16954	methylthiol:coenzyme M methyltransferase						1	1	1	1	1	1
			hdrA	K03388	heterodisulfide reductase subunit A2	2	2	2	6	1							1	2	3
			hdrB	K03389	heterodisulfide reductase subunit B2	2	2	2	2	2			1				1	2
			hdrC	K03390	heterodisulfide reductase subunit C2			2	2	2							1	1
			hdrD	K08264	heterodisulfide reductase subunit D					1		1	1
			hdrE	K08265	heterodisulfide reductase subunit E
			vhtA/vhoA	K14068	methanophenazine hydrogenase, large subunit
			vhtC/vhoC	K14069	methanophenazine hydrogenase, cytochrome b subunit
			vhG/vhoG	K14070	methanophenazine hydrogenase
			glcD	K00104	glycolate oxidase	3	3	2	3	3	1		1	1	1	1	1	1	2
Carbon fixation	Wood-Ljungdahl pathway		cooS	K00198	anaerobic carbon-monoxide dehydrogenase catalytic subunit						2		2	2	2	2			2
			cooF	K00196	anaerobic carbon-monoxide dehydrogenase iron sulfur subunit	1	1		1	1							1	1	1
			cdhA	K00192	acetyl-CoA decarbonylase/synthase complex subunit alpha	1	1	1		1		1					1	1	2
			cdhC	K00193	acetyl-CoA decarbonylase/synthase complex subunit beta	1	1	1		1		1					1	1	1
			cdhD	K00194	acetyl-CoA decarbonylase/synthase complex subunit delta	1	1	1	1	1		1					1	1	1
			cdhB	K00195	acetyl-CoA decarbonylase/synthase complex subunit epsilon	1	1	1		1		1					1	1	2
			cdhE/acsC	K00197	acetyl-CoA decarbonylase/synthase complex subunit gamma	1	1	1	1	1		1					1	1	1
			fwdA/fmdA	K00200	formylmethanofuran dehydrogenase subunit A	1	1	1		1		1					1	1	1
			fwdB/fmdB	K00201	formylmethanofuran dehydrogenase subunit B	2	2	1		1		1					1	2	2
			fwdC/fmdC	K00202	formylmethanofuran dehydrogenase subunit C	1	1	1		1		1					1	1	1
			fwdD/fmdD	K00203	formylmethanofuran dehydrogenase subunit D			1		1		1							1
			ftr	K00672	formylmethanofuran--tetrahydromethanopterin N-formyltransferase	1	1	1		1		1					1	1	2
			mch	K01499	methenyltetrahydromethanopterin cyclohydrolase	1	1	1		1		1					1	1	1
			mtd	K00319	methylenetetrahydromethanopterin dehydrogenase	1	1	1		1		1					1	1	1
			mer	K00320	5,10-methylenetetrahydromethanopterin reductase	2	2					1					2	2	1
			cdhE	K00197	acetyl-CoA decarbonylase/synthase complex subunit gamma	1	1	1	1	1		1					1	1	1
			cdhD	K00194	acetyl-CoA decarbonylase/synthase complex subunit delta	1	1	1	1	1		1					1	1	1
	Calvin cycle		prkB	K00855	phosphoribulokinase
			rbcL	K01601	ribulose-bisphosphate carboxylase large chain				1		1		1	1		1			1
			pgk	K00927	phosphoglycerate kinase	1	1	1	1	1	1	1	1	1		1	1	1	1
			gap2	K00150	glyceraldehyde-3-phosphate dehydrogenase (NAD(P))	1	1		1		1	1	1	1		1	1	1	1
			gapA	K00134	glyceraldehyde 3-phosphate dehydrogenase			1	1	1
			tktA	K00615	transketolase			2	2	2
			rpiA	K01807	ribose 5-phosphate isomerase A	1	1	1	1	1	1	1	1	1	1	1	1	1	1
	roTCA cycle		mdh	K00024	malate dehydrogenase							1							1
			fumA	K01677	fumarate hydratase subunit alpha	2	2	1	1	1	1		1	1	1	1	2	2	1
			fumB	K01678	fumarate hydratase subunit beta	2	2	1	1		1		1	1	1	1	2	2	1
			sdhA	K00239	succinate dehydrogenase / fumarate reductase, flavoprotein subunit														2
			sdhB	K00240	succinate dehydrogenase / fumarate reductase, iron-sulfur subunit														2
			sdhC	K00241	succinate dehydrogenase / fumarate reductase, cytochrome b subunit														1
			sdhD	K00242	succinate dehydrogenase / fumarate reductase, membrane anchor subunit														1
			sucC	K01903	succinyl-CoA synthetase beta subunit	2	2		1								2	2	1
			sucD	K01902	succinyl-CoA synthetase alpha subunit	2	2		1								2	2	1
			korA,oorA,oforA	K00174	2-oxoglutarate/2-oxoacid ferredoxin oxidoreductase subunit alpha				4		2	2		2	2	2			2
			korB	K00175	2-oxoglutarate/2-oxoacid ferredoxin oxidoreductase subunit beta				4		2	2		2	2	2			2
			korD	K00176	2-oxoglutarate ferredoxin oxidoreductase subunit delta				1
			korC	K00177	2-oxoglutarate ferredoxin oxidoreductase subunit gamma				1
			IDH1,IDH2,icd	K00031	isocitrate dehydrogenase	1	1						1				1	1	1
			ACO,acnA	K01681	aconitate hydratase			1		1
			CS,gltA	K01647	citrate synthase														1
			ppc	K01595	phosphoenolpyruvate carboxylase	1	1		1		1			1	1		1	1
			pps, ppsA	K01007	pyruvate, water dikinase	1	1	1	1	1	1	1	1	2	2	1	1	1	1
Glycolysis pathway			glk	K00845	glucokinase	1	1	1		1	1		1	1	1		1	1	1
			pgi1	K06859	glucose-6-phosphate isomerase, archaeal						1		1	1		1			1
			pgi-pmi	K15916	glucose/mannose-6-phosphate isomerase	2	2	2	2	2		2					2	2
				K01622	fructose 1,6-bisphosphate aldolase/phosphatase	2	2	2	2	2	2	2	2	2	2	2	2	2	2
				K16306	fructose-bisphosphate aldolase / 2-amino-3,7-dideoxy-D-threo-hept-6-ulosonate synthase			2	2	2		2							2
			fbaB	K11645	fructose-bisphosphate aldolase, class I						1			1	1				1
			TPI,tpiA	K01803	triosephosphate isomerase (TIM)	1	1	1	1	1	1	1	1	1	1	1	1	1	1
			GAPDH,gapA	K00134	glyceraldehyde 3-phosphate dehydrogenase			1	1	1
			gap2	K00150	glyceraldehyde-3-phosphate dehydrogenase (NAD(P))	1	1		1		1	1	1	1		1	1	1	1
			gapN	K18978	glyceraldehyde-3-phosphate dehydrogenase [NAD(P)+]							1
			PGK,pgk	K00927	phosphoglycerate kinase	1	1	1	1	1	1	1	1	1		1	1	1	1
			gpmB	K15634	probable phosphoglycerate mutase				1
			apgM	K15635	2,3-bisphosphoglycerate-independent phosphoglycerate mutase	1	1	2		2	2	2	1	2	2	2	1	2	2
			ENO,eno	K01689	enolase	1	1	1	1	1	1	1	1	1	1	1	1	1	1
			PK,pyk	K00873	pyruvate kinase	1	1											1
