# Supplementary material for: Insights into the ecological roles and evolution of methyl-coenzyme M reductase-containing hot spring Archaea
Source: Nat Commun. 2019 Oct 8;10:4574. doi: 10.1038/s41467-019-12574-y (PMC6783470; doi:10.1038/s41467-019-12574-y)
Supplement: Supplementary file 8 — Supplementary Data 4 [file 41467_2019_12574_MOESM8_ESM.xlsx]

## Sheet: Sheet 1
Supplementary Data 4. Detected gene gain and loss events at key nodes.
Gene gain and loss events of Unclassified Crenarchaeota JZ-2 bin_220 (Gain: 457; Loss: 194; Keep: 828).
Gene family†	No. of genes	COG / NOG / KOG‡	COG category	Putative function	Gain or Loss
Cluster2075	7	ND	/	ND	Keep
Cluster16497	1	COG1541	H	coenzyme F390 synthetase	Gain
Cluster6364	2	COG0375	R	hydrogenase expression/formation protein (maturation factor); Probably plays a role in an hy [...]	Keep
Cluster1955	8	COG0721	J	aspartyl/glutamyl-tRNA amidotransferase subunit C; Allows the formation of correctly charged [...]	Keep
Cluster5282	2	COG0370	P	ferrous iron transport protein B	Keep
Cluster16259	1	NOG276760	/	hypothetical protein	Gain
Cluster16526	1	ND	/	ND	Gain
Cluster747	42	COG1599	L	nucleic acid binding OB-fold tRNA/helicase-type	Keep
Cluster603	45	COG0154	J	glutamyl-tRNA(Gln) amidotransferase subunit A	Keep
Cluster1829	9	COG2025	C	electron transfer flavoprotein alpha subunit	Keep
Cluster233	51	COG0615	M	cytidyltransferase-like protein	Keep
Cluster1	232	COG1522	K	AsnC family transcriptional regulator	Keep
Cluster1575	15	COG1260	I	myo-inositol-1-phosphate synthase	Keep
Cluster16435	1	COG3161	H	beta-ribofuranosylaminobenzene 5'-phosphate synthase	Gain
Cluster324	49	COG0149	G	triosephosphate isomerase	Keep
Cluster2215	6	COG2236	H	phosphoribosyltransferase-like protein	Keep
Cluster292	50	COG0088	J	50S ribosomal protein L4P	Keep
Cluster16566	1	ND	/	ND	Gain
Cluster2643	5	COG1002	V	hypothetical protein	Keep
Cluster16312	1	COG2181	CP	nitrate reductase, gamma subunit	Gain
Cluster1641	13	COG2141	HR	luciferase family protein	Keep
Cluster433	47	COG1370	J	PUA domain-containing protein	Keep
Cluster636	44	COG0012	J	translation-associated GTPase	Keep
Cluster16350	1	ND	/	ND	Gain
Cluster16491	1	ND	/	ND	Gain
Cluster2434	5	COG0674	C	pyruvate flavodoxin/ferredoxin oxidoreductase domain-containing protein	Keep
Cluster16325	1	COG4022	S	hypothetical protein	Gain
Cluster200	52	COG3620	K	XRE family transcriptional regulator	Keep
Cluster312	49	COG1085	G	galactose-1-phosphate uridylyltransferase	Keep
Cluster274	50	COG1270	H	cobalamin biosynthesis protein CobD	Keep
Cluster16636	1	COG1036	C	DNA/pantothenate metabolism flavoprotein-like	Gain
Cluster16305	1	ND	/	ND	Gain
Cluster583	45	COG0061	F	ATP-NAD/AcoX kinase	Keep
Cluster16476	1	NOG120105	S	hypothetical protein	Gain
Cluster4232	3	ND	/	ND	Loss
Cluster16214	1	ND	/	ND	Gain
Cluster16556	1	COG0535	R	Radical SAM domain protein	Gain
Cluster16393	1	ND	/	ND	Gain
Cluster1835	9	COG1813	J	XRE family transcriptional regulator	Keep
Cluster111	61	COG0096	J	30S ribosomal protein S8P; One of the primary rRNA binding proteins, it binds directly to 16 [...]	Keep
Cluster919	38	COG0200	J	ribosomal protein L15	Keep
Cluster16425	1	ND	/	ND	Gain
Cluster2237	6	COG0477	GEPR	proline/betaine transporter, putative	Keep
Cluster700	43	COG1899	OJ	putative deoxyhypusine synthase	Keep
Cluster89	69	COG1201	L	DEAD/DEAH box helicase domain-containing protein	Keep
Cluster457	47	COG0201	U	preprotein translocase subunit SecY; Involved in protein export (By similarity)	Keep
Cluster5025	2	NOG129642	S	hypothetical protein	Loss
Cluster1949	8	COG1407	R	metallophosphoesterase	Keep
Cluster1940	8	COG0019	E	diaminopimelate decarboxylase	Keep
Cluster565	45	COG0287	E	prephenate dehydrogenase	Keep
Cluster116	59	COG0075	EF	Serine--pyruvate transaminase	Keep
Cluster667	44	COG0152	F	phosphoribosylaminoimidazolesuccinocarboxamide synthase	Keep
Cluster500	46	COG1552	J	50S ribosomal protein L40e	Loss
Cluster3474	3	ND	/	ND	Keep
Cluster16620	1	COG3161	H	beta-ribofuranosylaminobenzene 5'-phosphate synthase	Gain
Cluster16504	1	COG5549	O	peptidase M10A and M12B, matrixin and adamalysin	Gain
Cluster16532	1	ND	/	ND	Gain
Cluster3344	3	COG0624	E	peptidase M20	Keep
Cluster16509	1	ND	/	ND	Gain
Cluster66	75	COG0028	EH	acetolactate synthase large subunit, biosynthetic type	Keep
Cluster1911	9	COG4422	X	Gp37Gp68 family protein	Loss
Cluster16646	1	ND	/	ND	Gain
Cluster446	47	COG1311	L	DNA polymerase II small subunit	Keep
Cluster1779	10	COG1446	E	L-asparaginase	Loss
Cluster16207	1	ND	/	ND	Gain
Cluster4857	2	COG1449	G	putative glycoside hydrolase	Keep
Cluster1044	35	COG2890	J	putative methylase	Keep
Cluster496	46	COG1383	J	30S ribosomal protein S17e	Keep
Cluster16446	1	ND	/	ND	Gain
Cluster574	45	NOG137044	R	hypothetical protein	Keep
Cluster2774	4	COG1014	C	pyruvate flavodoxin/ferredoxin oxidoreductase domain-containing protein	Keep
Cluster16219	1	COG2158	R	glycerophosphoryl diester phosphodiesterase	Gain
Cluster6365	2	COG0517	T	signal transduction protein	Keep
Cluster2980	4	COG0467	T	ATPase	Keep
Cluster1116	32	COG1658	J	TOPRIM domain-containing protein	Keep
Cluster211	52	COG1793	L	DNA ligase I, ATP-dependent Dnl1; DNA ligase that seals nicks in double-stranded DNA during [...]	Keep
Cluster16288	1	COG1790	S	protein of unknown function DUF483	Gain
Cluster683	43	COG1032	R	radical SAM domain-containing protein	Keep
Cluster4637	2	COG0138	F	phosphoribosylaminoimidazolecarboxamide formyltransferase/IMP cyclohydrolase	Keep
Cluster2833	4	COG2250	S	HEPN domain-containing protein	Loss
Cluster65	76	COG0605	P	superoxide dismutase; Destroys radicals which are normally produced within the cells and whi [...]	Loss
Cluster1680	12	COG0433	L	hypothetical protein	Keep
Cluster1776	10	COG0477	GEPR	proline/betaine transporter, putative	Keep
Cluster16293	1	COG1522	K	AsnC family transcriptional regulator	Gain
Cluster4228	3	COG0103	J	ribosomal protein S9	Keep
Cluster16387	1	COG0503	F	adenine phosphoribosyltransferase; Catalyzes a salvage reaction resulting in the formation o [...]	Gain
Cluster695	43	COG0750	OK	peptidase M50	Loss
Cluster903	39	COG0041	F	phosphoribosylaminoimidazole carboxylase, catalytic subunit	Keep
Cluster16224	1	ND	/	ND	Gain
Cluster178	53	COG1136	M	ABC transporter related	Keep
Cluster16237	1	COG0644	C	flavoprotein	Gain
Cluster16265	1	COG0407	H	uroporphyrinogen decarboxylase; Catalyzes the decarboxylation of four acetate groups of urop [...]	Gain
Cluster16610	1	COG0842	V	ABC transporter	Gain
Cluster6382	2	COG0701	S	hypothetical protein	Keep
Cluster2729	4	COG1351	F	thymidylate synthase complementing protein ThyX	Keep
Cluster244	51	COG0061	F	ATP-NAD/AcoX kinase	Loss
Cluster16653	1	COG0191	G	fructose-bisphosphate aldolase	Gain
Cluster16284	1	COG3654	X	death on curing protein	Gain
Cluster395	48	COG1522	K	AsnC family transcriptional regulator	Loss
Cluster192	53	COG3356	I	membrane protein-like protein	Keep
Cluster387	48	COG1685	E	shikimate kinase	Keep
Cluster608	45	COG0151	F	phosphoribosylamine--glycine ligase	Keep
Cluster16319	1	ND	/	ND	Gain
Cluster3383	3	COG4603	R	carbohydrate ABC transporter permease	Loss
Cluster16228	1	ND	/	ND	Gain
Cluster16486	1	COG1777	K	hypothetical protein	Gain
Cluster1648	13	COG0863	L	DNA methylase	Loss
Cluster2745	4	COG0306	P	phosphate transporter	Loss
Cluster16290	1	ND	/	ND	Gain
Cluster16480	1	COG2144	R	AIR synthase-like protein	Gain
Cluster2841	4	COG0863	L	DNA methylase	Keep
Cluster2705	5	COG1522	K	AsnC family transcriptional regulator	Keep
Cluster2220	6	COG1208	JM	nucleotidyl transferase	Loss
Cluster16463	1	NOG06466	/	hypothetical protein	Gain
Cluster2828	4	COG0076	E	L-tyrosine decarboxylase; Specifically catalyzes the decarboxylation of L-tyrosine to produc [...]	Keep
Cluster288	50	COG0540	F	aspartate carbamoyltransferase	Keep
Cluster16252	1	ND	/	ND	Gain
Cluster372	48	COG0436	E	class I/II aminotransferase	Keep
Cluster16231	1	COG1962	H	tetrahydromethanopterin S-methyltransferase subunit H	Gain
Cluster228	51	COG1500	J	putative RNA-associated protein	Keep
Cluster647	44	COG1915	S	LOR/SDH bifunctional protein	Keep
Cluster13	105	COG0458	EF	carbamoyl-phosphate synthase large subunit	Keep
Cluster869	40	NOG129150	S	hypothetical protein	Keep
Cluster16523	1	ND	/	ND	Gain
Cluster592	45	COG0527	E	aspartate kinase	Keep
Cluster1486	18	COG0835	NT	chemotaxis protein CheW	Loss
Cluster91	68	COG0492	O	glucose-inhibited division protein A	Keep
Cluster40	85	COG0533	J	metalloendopeptidase glycoprotease family	Keep
Cluster207	52	COG0601	EP	binding-protein-dependent transporter inner membrane protein; Part of a binding-protein-depe [...]	Keep
Cluster78	72	COG0494	V	NUDIX hydrolase	Keep
Cluster316	49	COG0148	G	phosphopyruvate hydratase	Keep
Cluster16384	1	ND	/	ND	Gain
Cluster438	47	COG0171	H	NAD+ synthetase	Keep
Cluster16573	1	ND	/	ND	Gain
Cluster815	41	COG0430	A	RNA-3'-phosphate cyclase	Keep
Cluster16363	1	ND	/	ND	Gain
Cluster527	46	COG2036	B	transcription factor CBF/NF-Y/histone domain-containing protein	Keep
Cluster2430	5	COG0068	O	hydrogenase expression/formation regulatory protein	Keep
Cluster261	50	COG0078	E	ornithine carbamoyltransferase	Keep
Cluster4363	2	COG1397	O	ADP-ribosylglycohydrolase	Keep
Cluster808	41	COG0131	E	imidazoleglycerol-phosphate dehydratase	Keep
Cluster164	54	COG0499	H	adenosylhomocysteinase	Keep
Cluster16519	1	ND	/	ND	Gain
Cluster16342	1	ND	/	ND	Gain
Cluster16431	1	COG4231	C	indolepyruvate ferredoxin oxidoreductase alpha subunit	Gain
Cluster16603	1	ND	/	ND	Gain
Cluster4074	3	COG1475	D	stage 0 sporulation protein J	Loss
Cluster16417	1	ND	/	ND	Gain
Cluster16627	1	ND	/	ND	Gain
Cluster3304	3	COG1940	KG	Rok family protein	Loss
Cluster445	47	COG0080	J	ribosomal protein L11; This protein binds directly to 23S ribosomal RNA (By similarity)	Keep
Cluster853	40	COG0713	C	NADH-ubiquinone oxidoreductase chain 4L	Keep
Cluster2764	4	COG0527	E	aspartate kinase	Keep
Cluster16639	1	ND	/	ND	Gain
Cluster801	41	COG0630	U	flagellar protein I-like protein	Keep
Cluster16274	1	ND	/	ND	Gain
Cluster2759	4	COG2150	R	hypothetical protein	Keep
Cluster1523	17	COG0129	EG	dihydroxy-acid dehydratase	Loss
Cluster707	43	COG0316	O	iron-sulfur cluster assembly accessory protein	Keep
Cluster16582	1	COG0477	GEPR	proline/betaine transporter, putative	Gain
Cluster3263	4	COG1818	J	THUMP domain-containing protein	Loss
Cluster16555	1	COG0614	P	periplasmic binding protein	Gain
Cluster388	48	COG0136	E	aspartate-semialdehyde dehydrogenase	Keep
Cluster3427	3	COG1836	S	hypothetical protein	Keep
Cluster881	39	COG0558	I	CDP-alcohol phosphatidyltransferase	Keep
Cluster245	51	COG0087	J	50S ribosomal protein L3P; One of the primary rRNA binding proteins, it binds directly near [...]	Keep
Cluster453	47	COG0528	F	uridylate kinase, putative	Keep
Cluster16593	1	ND	/	ND	Gain
Cluster16247	1	ND	/	ND	Gain
Cluster16514	1	ND	/	ND	Gain
Cluster16643	1	ND	/	ND	Gain
Cluster49	81	COG1478	H	F420-dependent oxidoreductase, putative	Keep
Cluster379	48	COG1577	I	mevalonate kinase	Keep
Cluster2439	5	COG0526	O	thioredoxin	Loss
Cluster16336	1	COG0715	P	aliphatic sulfonate ABC transporter periplasmic ligand-binding protein	Gain
Cluster463	47	COG1758	K	RNA polymerase Rpb6	Keep
Cluster4373	2	COG0426	C	flavodoxin	Loss
Cluster16479	1	COG0407	H	uroporphyrinogen decarboxylase; Catalyzes the decarboxylation of four acetate groups of urop [...]	Gain
Cluster2171	7	COG0559	E	inner-membrane translocator	Keep
Cluster4231	3	COG0863	L	DNA methylase	Keep
Cluster400	48	COG1339	H	hypothetical protein	Keep
Cluster16242	1	ND	/	ND	Gain
Cluster16396	1	ND	/	ND	Gain
Cluster16429	1	ND	/	ND	Gain
Cluster428	47	COG0464	MDT	AAA family ATPase (EC:3.6.4.6)	Keep
Cluster115	60	COG0475	P	sodium/hydrogen exchanger	Loss
Cluster2446	5	COG0693	R	metal dependent phosphohydrolase	Keep
Cluster16309	1	ND	/	ND	Gain
Cluster295	50	NOG114794	S	sec-independent translocation protein MttA/Hcf106	Keep
Cluster214	52	COG0085	K	DNA-directed RNA polymerase subunit B	Keep
Cluster278	50	COG2109	H	cob(I)alamin adenosyltransferase	Keep
Cluster2415	6	COG0721	J	aspartyl/glutamyl-tRNA amidotransferase subunit C; Allows the formation of correctly charged [...]	Keep
Cluster491	46	COG1830	G	fructose-bisphosphate aldolase	Keep
Cluster16328	1	ND	/	ND	Gain
Cluster1105	33	NOG12398	/	hypothetical protein	Keep
Cluster16218	1	ND	/	ND	Gain
Cluster16420	1	ND	/	ND	Gain
Cluster16321	1	COG2043	S	hypothetical protein	Gain
Cluster223	51	COG0111	HR	D-isomer specific 2-hydroxyacid dehydrogenase NAD-binding	Keep
Cluster1839	9	COG4001	S	heme biosynthesis protein (NirJ-2)	Keep
Cluster16562	1	ND	/	ND	Gain
Cluster16302	1	COG1891	S	hypothetical protein	Gain
Cluster411	48	COG1287	O	dolichyl-diphosphooligosaccharide--protein glycotransferase	Keep
Cluster2135	7	COG1994	O	peptidase M50	Keep
Cluster16552	1	COG1865	H	protein of unknown function DUF105	Gain
Cluster915	38	COG2870	M	ribokinase-like domain-containing protein	Keep
Cluster2231	6	COG0303	H	molybdenum cofactor biosynthesis protein	Keep
Cluster16282	1	ND	/	ND	Gain
Cluster3891	3	COG2804	NUW	glycosyl transferase, group 2 family protein	Loss
Cluster311	49	COG0852	C	NADH dehydrogenase 30 kDa subunit	Keep
Cluster16233	1	COG2024	J	O-phosphoseryl-tRNA synthetase; Catalyzes the attachment of O-phosphoserine (Sep) to tRNA(Cy [...]	Gain
Cluster2243	6	COG0671	I	phosphoesterase PA-phosphatase related	Keep
Cluster6368	2	COG1055	P	citrate transporter	Keep
Cluster5286	2	COG1995	H	4-hydroxythreonine-4-phosphate dehydrogenase	Loss
Cluster2742	4	COG2522	R	hypothetical protein	Keep
Cluster3388	3	NOG226932	S	polysaccharide biosynthesis protein	Loss
Cluster5260	2	COG0067	E	glutamine PRPP amidotransferase	Keep
Cluster4386	2	COG1763	H	molybdopterin-guanine dinucleotide biosynthesis protein	Keep
Cluster1579	15	COG0451	M	NAD-dependent epimerase/dehydratase	Loss
Cluster16472	1	COG1665	R	hypothetical protein	Gain
Cluster4931	2	COG0863	L	DNA methylase	Keep
Cluster3305	3	NOG277199	/	hypothetical protein	Keep
Cluster3470	3	COG0500	QR	methyltransferase type 11	Keep
Cluster320	49	COG0162	J	tyrosyl-tRNA synthetase	Keep
Cluster329	49	COG0472	M	glycosyl transferase family protein	Keep
Cluster16291	1	COG1814	P	protein of unknown function DUF125 transmembrane	Gain
Cluster938	38	COG1998	J	ribosomal protein S27a	Keep
Cluster437	47	COG1736	J	diphthamide biosynthesis protein	Keep
Cluster5285	2	COG1966	T	carbon starvation protein, CstA family	Keep
Cluster3097	4	COG0463	M	glycosyl transferase family protein	Loss
Cluster16452	1	COG1533	L	hypothetical protein	Gain
Cluster6369	2	COG0407	H	uroporphyrinogen decarboxylase; Catalyzes the decarboxylation of four acetate groups of urop [...]	Keep
Cluster332	49	COG0163	H	3-octaprenyl-4-hydroxybenzoate carboxy-lyase	Keep
Cluster16255	1	ND	/	ND	Gain
Cluster16349	1	COG2236	H	phosphoribosyltransferase-like protein	Gain
Cluster927	38	COG0529	P	adenylylsulfate kinase; Catalyzes the synthesis of activated sulfate (By similarity)	Keep
Cluster1191	29	COG1012	C	Aldehyde Dehydrogenase	Keep
Cluster16442	1	ND	/	ND	Gain
Cluster131	57	COG0396	O	FeS assembly ATPase SufC	Keep
Cluster3299	3	COG3425	I	hydroxymethylglutaryl-CoA synthase	Keep
Cluster309	49	COG0520	E	cysteine desulfurase, SufS subfamily	Keep
Cluster16222	1	ND	/	ND	Gain
Cluster16548	1	ND	/	ND	Gain
Cluster509	46	COG1439	J	nucleotide binding protein	Keep
Cluster16244	1	COG0523	R	divalent cation transport protein	Gain
Cluster791	42	COG0311	H	SNO glutamine amidotransferase; Involved in the hydrolysis of glutamine to glutamate and amm [...]	Keep
Cluster3264	4	COG2244	M	heteropolysaccharide repeat-containing protein	Loss
Cluster3440	3	COG1708	R	DNA polymerase, beta domain protein region	Loss
Cluster120	58	COG0519	F	GMP synthase	Keep
Cluster687	43	COG4919	J	30S ribosomal protein S30e	Keep
Cluster2453	5	KOG0250	L	Structural maintenance of chromosomes protein	Keep
Cluster215	52	COG1782	R	beta-lactamase domain-containing protein	Keep
Cluster753	42	COG0420	L	metallophosphoesterase	Loss
Cluster16609	1	ND	/	ND	Gain
Cluster203	52	COG0689	J	exosome complex exonuclease 1; Probably involved in the 3'->5' degradation of a variety of R [...]	Keep
Cluster382	48	COG1492	H	cobyrinic acid ac-diamide synthase	Keep
Cluster16459	1	ND	/	ND	Gain
Cluster16515	1	ND	/	ND	Gain
Cluster485	46	COG0522	J	30S ribosomal protein S4; One of the primary rRNA binding proteins, it binds directly to 16S [...]	Keep
Cluster16298	1	COG1821	R	hypothetical protein	Gain
Cluster543	46	COG1759	F	5-formaminoimidazole-4-carboxamide-1-(beta)-D-ribofuranosyl 5'-monophosphate synthetase; Cat [...]	Loss
Cluster16632	1	COG1059	LV	N-glycosylase/DNA lyase; Responsible for removing an oxidatively damaged form of guanine (7, [...]	Gain
Cluster2926	4	COG0500	QR	methyltransferase type 11	Loss
Cluster16418	1	ND	/	ND	Gain
Cluster4569	2	ND	/	ND	Loss
Cluster3335	3	COG0477	GEPR	proline/betaine transporter, putative	Keep
Cluster2763	4	COG0675	X	transposase, IS605 OrfB family	Loss
Cluster16624	1	ND	/	ND	Gain
Cluster33	89	COG0624	E	peptidase M20	Keep
Cluster2801	4	ND	/	ND	Keep
Cluster16376	1	ND	/	ND	Gain
Cluster18	98	COG1581	K	DNA/RNA-binding protein AlbA; Binds double-stranded DNA tightly but without sequence specifi [...]	Keep
Cluster354	49	COG3959	G	ribulose-phosphate 3-epimerase	Loss
Cluster760	42	COG2931	Q	putative hemolysin	Keep
Cluster767	42	COG0167	F	dihydroorotate dehydrogenase 2	Keep
Cluster2749	4	COG0778	C	cob(II)yrinic acid a,c-diamide reductase	Keep
Cluster704	43	COG0139	E	phosphoribosyl-AMP cyclohydrolase	Keep
Cluster16615	1	ND	/	ND	Gain
Cluster2063	7	COG0551	L	DNA topoisomerase I (topA)	Keep
Cluster16508	1	ND	/	ND	Gain
Cluster2219	6	COG1208	JM	nucleotidyl transferase	Keep
Cluster662	44	COG1060	H	radical SAM domain-containing protein	Keep
Cluster476	47	COG0491	R	Zn-dependent hydrolase	Keep
Cluster167	54	COG0525	J	valyl-tRNA synthetase	Keep
Cluster1944	8	COG2896	H	molybdenum cofactor biosynthesis protein A; Together with moaC, is involved in the conversio [...]	Keep
Cluster643	44	COG1102	F	cytidylate kinase	Keep
Cluster284	50	COG0124	J	histidyl-tRNA synthetase	Loss
Cluster6370	2	NOG133919	S	hypothetical protein	Keep
Cluster2755	4	COG1215	N	glycosyl transferase family protein	Loss
Cluster16366	1	ND	/	ND	Gain
Cluster839	40	COG1225	O	alkyl hydroperoxide reductase/thiol specific antioxidant/Mal allergen	Loss
Cluster2048	8	COG2047	R	hypothetical protein	Keep
Cluster1737	11	COG0840	NT	methyl-accepting chemotaxis protein	Loss
Cluster2730	4	COG1524	R	type I phosphodiesterase/nucleotide pyrophosphatase	Keep
Cluster16402	1	NOG82952	S	hypothetical protein	Gain
Cluster2229	6	COG1488	H	nicotinate phosphoribosyltransferase	Keep
Cluster16467	1	ND	/	ND	Gain
Cluster1148	31	COG0463	M	glycosyl transferase family protein	Keep
Cluster16380	1	COG2037	C	formylmethanofuran/tetrahydromethanopterin N-formyltransferase	Gain
Cluster2412	6	NOG08298	K	hypothetical protein	Keep
Cluster3451	3	COG0437	C	4Fe-4S ferredoxin iron-sulfur binding domain-containing protein	Keep
Cluster16414	1	COG0407	H	uroporphyrinogen decarboxylase; Catalyzes the decarboxylation of four acetate groups of urop [...]	Gain
Cluster122	58	COG0649	C	NADH dehydrogenase (quinone)	Keep
Cluster555	45	COG4046	S	hypothetical protein	Keep
Cluster3260	4	COG1468	V	hypothetical protein	Keep
Cluster16269	1	ND	/	ND	Gain
Cluster16545	1	COG3640	O	nitrogenase reductase related protein	Gain
Cluster77	72	COG2238	J	30S ribosomal protein S19e	Keep
Cluster2409	6	COG2872	J	alanyl-tRNA synthetase related protein (fragment)	Keep
Cluster1048	35	COG4063	H	tetrahydromethanopterin S-methyltransferase subunit A	Keep
Cluster16211	1	ND	/	ND	Gain
Cluster16357	1	ND	/	ND	Gain
Cluster6379	2	ND	/	ND	Keep
Cluster631	44	NOG267415	/	hypothetical protein	Keep
Cluster617	44	NOG228714	S	HEAT repeat-containing PBS lyase	Loss
Cluster442	47	COG1644	K	DNA-directed RNA polymerase subunit N	Keep
Cluster2429	5	COG1032	R	radical SAM domain-containing protein	Keep
Cluster885	39	COG0312	R	peptidase U62 modulator of DNA gyrase	Keep
Cluster1644	13	COG2095	E	multiple antibiotic resistance (MarC)-related protein	Keep
Cluster2255	6	COG0154	J	glutamyl-tRNA(Gln) amidotransferase subunit A	Keep
Cluster460	47	COG2519	J	tRNA methyltransferase complex GCD14 subunit	Keep
Cluster405	48	COG0091	J	ribosomal protein L22; This protein binds specifically to 23S rRNA. It makes multiple contac [...]	Keep
Cluster2459	5	COG1030	O	nodulation efficiency protein NfeD	Keep
Cluster16315	1	COG4054	H	methyl-coenzyme M reductase, beta subunit	Gain
Cluster16278	1	COG0826	O	peptidase U32	Gain
Cluster680	44	COG1985	H	deaminase-reductase domain-containing protein	Keep
Cluster337	49	COG0097	J	ribosomal protein L6	Keep
Cluster16539	1	COG1880	C	acetyl-CoA decarbonylase/synthase complex subunit epsilon	Gain
Cluster3186	4	NOG277651	/	hypothetical protein	Keep
Cluster16206	1	NOG132833	S	putative cytoplasmic protein	Gain
Cluster16199	1	COG5598	H	trimethylamine methyltransferase	Gain
Cluster16597	1	ND	/	ND	Gain
Cluster271	50	COG0020	I	undecaprenyl diphosphate synthase	Keep
Cluster2574	5	COG3830	T	SerB	Keep
Cluster1770	10	COG0501	O	heat shock protein HtpX	Keep
Cluster360	49	COG1410	E	methionine synthase	Keep
Cluster16527	1	COG3576	R	pyridoxamine 5'-phosphate oxidase-related FMN-binding	Gain
Cluster160	55	COG0112	E	serine hydroxymethyltransferase; Interconversion of serine and glycine (By similarity)	Keep
Cluster241	51	COG1478	H	F420-dependent oxidoreductase, putative	Keep
Cluster16331	1	COG4050	S	hypothetical protein	Gain
Cluster305	49	COG0104	F	adenylosuccinate synthetase; Plays an important role in the de novo pathway of purine nucleo [...]	Keep
Cluster1663	13	NOG149033	S	hypothetical protein	Keep
Cluster179	53	COG1798	J	diphthine synthase; Required for the methylation step in diphthamide biosynthesis (By similarity)	Keep
Cluster417	48	COG1602	S	hypothetical protein	Keep
Cluster1425	20	COG0410	E	ABC transporter related	Keep
Cluster3624	3	COG0266	L	formamidopyrimidine-DNA glycosylase; Involved in base excision repair of DNA damaged by oxid [...]	Loss
Cluster16637	1	COG0655	C	Multimeric flavodoxin WrbA	Gain
Cluster521	46	NOG15270	S	hypothetical protein	Keep
Cluster2908	4	COG3845	R	ABC transporter related	Loss
Cluster16600	1	COG0180	J	tryptophanyl-tRNA synthetase	Gain
Cluster2467	5	COG0438	M	glycosyl transferase, group 1	Keep
Cluster16586	1	COG1583	V	hypothetical protein	Gain
Cluster1720	11	ND	/	ND	Keep
Cluster676	44	COG0005	F	methylthioadenosine phosphorylase	Keep
Cluster237	51	COG1293	J	hypothetical protein	Keep
Cluster4366	2	COG1695	K	PadR-like family transcriptional regulator	Keep
Cluster4344	2	COG1489	GT	sugar fermentation stimulation protein A	Keep
Cluster183	53	COG1013	C	pyruvate ferredoxin/flavodoxin oxidoreductase subunit beta	Keep
Cluster16413	1	COG0498	E	threonine synthase	Gain
Cluster604	45	ND	/	ND	Keep
Cluster5009	2	COG0438	M	glycosyl transferase, group 1	Keep
Cluster16577	1	ND	/	ND	Gain
Cluster2995	4	COG0622	R	putative phosphoesterase	Loss
Cluster4926	2	COG1341	J	hypothetical protein	Keep
Cluster3418	3	COG1474	L	cell division control protein 6 family protein	Loss
Cluster153	55	COG2262	J	GTP1/OBG protein	Keep
Cluster16520	1	ND	/	ND	Gain
Cluster16229	1	ND	/	ND	Gain
Cluster12	107	COG5491	D	SNF7	Keep
Cluster342	49	COG0461	F	orotate phosphoribosyltransferase	Keep
Cluster672	44	COG1712	R	aspartate dehydrogenase; Specifically catalyzes the NAD or NADP-dependent dehydrogenation of [...]	Keep
Cluster489	46	COG1386	K	chromosome segregation and condensation protein ScpB	Keep
Cluster154	55	COG0638	O	proteasome endopeptidase complex	Keep
Cluster1093	33	COG2217	P	heavy metal translocating P-type ATPase	Keep
Cluster1584	15	COG1143	C	4Fe-4S ferredoxin iron-sulfur binding domain-containing protein	Keep
Cluster1773	10	NOG08160	U	hypothetical protein	Keep
Cluster1941	8	COG1055	P	citrate transporter	Keep
Cluster117	59	COG0463	M	glycosyl transferase family protein	Keep
Cluster16455	1	COG1848	R	hypothetical protein	Gain
Cluster290	50	COG0444	EP	oligopeptide/dipeptide ABC transporter ATPase subunit	Keep
Cluster4522	2	ND	/	ND	Loss
Cluster573	45	COG2092	J	translation elongation factor aEF-1 beta; Promotes the exchange of GDP for GTP in EF-1-alpha [...]	Keep
Cluster477	47	COG1060	H	radical SAM domain-containing protein	Keep
Cluster373	48	COG0648	L	apurinic endonuclease Apn1; Endonuclease IV plays a role in DNA repair. It cleaves phosphodi [...]	Keep
Cluster16628	1	ND	/	ND	Gain
Cluster16501	1	COG2122	S	hypothetical protein	Gain
Cluster60	78	COG3808	C	membrane-bound proton-translocating pyrophosphatase	Keep
Cluster16644	1	NOG13550	/	hypothetical protein	Gain
Cluster464	47	COG0064	J	glutamyl-tRNA(Gln) amidotransferase subunit B	Keep
Cluster756	42	COG1236	J	beta-lactamase domain-containing protein	Keep
Cluster219	51	COG1028	IQR	short-chain dehydrogenase/reductase SDR	Loss
Cluster4638	2	COG0135	E	Phosphoribosylanthranilate isomerase	Keep
Cluster29	90	COG2084	I	2-hydroxy-3-oxopropionate reductase	Loss
Cluster2771	4	COG0521	H	bifunctional molybdenum cofactor biosynthesis protein MoaC/MogA; Together with moaA, is invo [...]	Keep
Cluster48	81	COG0174	E	type I glutamine synthetase	Keep
Cluster2804	4	NOG231865	/	methyltransferase type 11	Loss
Cluster6359	2	ND	/	ND	Keep
Cluster508	46	COG1695	K	PadR-like family transcriptional regulator	Loss
Cluster16496	1	COG4747	S	hypothetical protein	Gain
Cluster6	124	COG2101	K	2-alkenal reductase; General factor that plays a role in the activation of archaeal genes tr [...]	Keep
Cluster624	44	COG1698	S	hypothetical protein	Keep
Cluster16223	1	ND	/	ND	Gain
Cluster16565	1	ND	/	ND	Gain
Cluster1902	9	ND	/	ND	Keep
Cluster16287	1	ND	/	ND	Gain
Cluster2361	6	COG4177	E	ABC-type branched-chain amino acid transport system, permease component	Loss
Cluster16604	1	ND	/	ND	Gain
Cluster16275	1	ND	/	ND	Gain
Cluster415	48	COG1001	F	adenine deaminase	Keep
Cluster327	49	COG0072	J	phenylalanyl-tRNA synthetase subunit beta	Keep
Cluster2132	7	COG2217	P	heavy metal translocating P-type ATPase	Keep
Cluster1640	13	COG1812	H	S-adenosylmethionine synthetase	Keep
Cluster804	41	COG0394	T	protein tyrosine phosphatase	Keep
Cluster882	39	COG0460	E	homoserine dehydrogenase	Loss
Cluster6383	2	COG0798	P	arsenical-resistance protein	Keep
Cluster2059	7	COG1010	H	precorrin-3B C17-methyltransferase	Keep
Cluster1038	35	COG0030	J	ribosomal RNA adenine methylase transferase	Keep
Cluster1845	9	COG0639	T	metallophosphoesterase	Loss
Cluster3319	3	COG0644	C	flavoprotein	Keep
Cluster6366	2	COG4274	S	hypothetical protein	Keep
Cluster1608	14	COG0677	M	UDP-N-acetyl-D-mannosaminuronic acid dehydrogenase	Loss
Cluster16499	1	COG1014	C	pyruvate flavodoxin/ferredoxin oxidoreductase domain-containing protein	Gain
Cluster4377	2	COG4089	S	hypothetical protein	Loss
Cluster206	52	COG0126	G	phosphoglycerate kinase	Keep
Cluster16445	1	COG0531	E	amino acid permease-associated region	Gain
Cluster16543	1	ND	/	ND	Gain
Cluster16630	1	ND	/	ND	Gain
Cluster16264	1	COG3894	S	ferredoxin	Gain
Cluster2554	5	COG0463	M	glycosyl transferase family protein	Loss
Cluster16654	1	NOG73140	/	hypothetical protein	Gain
Cluster79	72	COG0784	T	hypothetical protein	Loss
Cluster553	45	COG0079	E	class I/II aminotransferase	Keep
Cluster16258	1	ND	/	ND	Gain
Cluster4	136	COG0459	O	thermosome	Keep
Cluster16304	1	ND	/	ND	Gain
Cluster16475	1	ND	/	ND	Gain
Cluster648	44	COG0084	N	TatD-related deoxyribonuclease	Keep
Cluster16544	1	COG3640	O	nitrogenase reductase related protein	Gain
Cluster2706	5	COG4113	R	hypothetical protein	Keep
Cluster5315	2	COG1744	M	basic membrane lipoprotein	Loss
Cluster315	49	COG1976	J	translation initiation factor IF-6; Binds to the 60S ribosomal subunit and prevents its asso [...]	Keep
Cluster218	51	COG0133	E	tryptophan synthase subunit beta	Keep
Cluster1426	20	COG2888	R	hypothetical protein	Keep
Cluster2960	4	COG3360	R	putative cytoplasmic protein	Keep
Cluster16490	1	ND	/	ND	Gain
Cluster189	53	COG0086	K	DNA-directed RNA polymerase subunit A'	Keep
Cluster16426	1	COG0407	H	uroporphyrinogen decarboxylase; Catalyzes the decarboxylation of four acetate groups of urop [...]	Gain
Cluster2216	6	COG0314	H	molybdenum cofactor biosynthesis protein D/E	Keep
Cluster2394	6	COG0864	K	CopG family transcriptional regulator	Loss
Cluster630	44	COG1258	J	pseudouridylate synthase-like protein	Keep
Cluster335	49	COG0130	J	pseudouridylate synthase subunit TruB	Keep
Cluster1389	21	COG1656	S	hypothetical protein	Keep
Cluster107	62	COG0552	U	signal recognition particle-docking protein FtsY	Keep
Cluster16326	1	COG4056	H	methyl-coenzyme M reductase, operon protein C	Gain
Cluster746	42	COG4608	E	oligopeptide/dipeptide ABC transporter ATPase subunit	Keep
Cluster505	46	COG0560	E	phosphoserine phosphatase SerB	Keep
Cluster1358	22	COG0281	C	NAD-dependent malic enzyme	Keep
Cluster1539	16	COG2013	S	hypothetical protein	Keep
Cluster1960	8	COG0404	E	glycine cleavage system aminomethyltransferase T; The glycine cleavage system catalyzes the [...]	Loss
Cluster3354	3	ND	/	ND	Keep
Cluster220	51	COG1964	R	radical SAM domain-containing protein	Keep
Cluster4364	2	COG0535	R	Radical SAM domain protein	Keep
Cluster2536	5	COG1942	Q	4-oxalocrotonate tautomerase family enzyme	Keep
Cluster2778	4	COG1695	K	PadR-like family transcriptional regulator	Keep
Cluster16343	1	ND	/	ND	Gain
Cluster16524	1	ND	/	ND	Gain
Cluster550	45	COG0109	HI	protoheme IX farnesyltransferase	Keep
Cluster365	48	COG0018	J	arginyl-tRNA synthetase	Keep
Cluster868	40	NOG265995	/	hypothetical protein	Keep
Cluster454	47	NOG124503	U	hypothetical protein	Keep
Cluster2765	4	COG0667	R	aldo/keto reductase	Loss
Cluster16554	1	NOG67967	S	hypothetical protein	Gain
Cluster684	43	COG0017	J	aspartyl-tRNA synthetase	Keep
Cluster2834	4	ND	/	ND	Keep
Cluster16406	1	ND	/	ND	Gain
Cluster1934	8	COG1958	K	like-Sm ribonucleoprotein core	Keep
Cluster16333	1	COG1180	O	radical SAM domain-containing protein	Gain
Cluster16535	1	ND	/	ND	Gain
Cluster277	50	COG1155	C	H+transporting two-sector ATPase alpha/beta subunit central region; Produces ATP from ADP in [...]	Loss
Cluster289	50	COG0037	J	PP-loop domain-containing protein	Loss
Cluster234	51	COG2106	R	hypothetical protein	Keep
Cluster62	77	COG0120	G	ribose 5-phosphate isomerase	Keep
Cluster16588	1	ND	/	ND	Gain
Cluster517	46	COG0198	J	KOW domain-containing protein; One of two assembly inititator proteins, it binds directly to [...]	Keep
Cluster528	46	COG0100	J	ribosomal protein S11	Keep
Cluster16248	1	ND	/	ND	Gain
Cluster2773	4	COG1144	C	ketoisovalerate oxidoreductase subunit VorD	Keep
Cluster2431	5	COG4986	P	binding-protein dependent transport system inner membrane protein; Part of a binding-protein [...]	Keep
Cluster16410	1	COG0438	M	glycosyl transferase, group 1	Gain
Cluster2423	5	COG1163	J	small GTP-binding protein	Keep
Cluster770	42	COG1522	K	AsnC family transcriptional regulator	Keep
Cluster800	41	COG0010	E	Arginase	Keep
Cluster2451	5	COG1199	L	helicase C2	Loss
Cluster3259	4	ND	/	ND	Keep
Cluster1218	28	COG1135	E	ABC transporter related	Keep
Cluster3892	3	COG0574	G	pyruvate phosphate dikinase	Keep
Cluster16469	1	COG1029	C	formylmethanofuran dehydrogenase subunit B	Gain
Cluster931	38	COG0053	P	cation diffusion facilitator family transporter	Loss
Cluster430	47	COG1491	R	hypothetical protein	Keep
Cluster549	45	COG0512	EH	glutamine amidotransferase of anthranilate synthase	Keep
Cluster16360	1	KOG1050	G	hypothetical protein	Gain
Cluster2069	7	ND	/	ND	Keep
Cluster16594	1	COG5423	S	hypothetical protein	Gain
Cluster410	48	COG0195	K	NusA family protein	Keep
Cluster6375	2	ND	/	ND	Keep
Cluster16262	1	ND	/	ND	Gain
Cluster429	47	COG1109	G	phosphoglucosamine mutase	Keep
Cluster20	97	COG1384	J	lysyl-tRNA synthetase	Keep
Cluster16377	1	COG2218	C	formylmethanofuran dehydrogenase subunit C	Gain
Cluster16583	1	COG1203	V	hypothetical protein	Gain
Cluster1123	32	ND	/	ND	Keep
Cluster16353	1	COG2304	R	von Willebrand factor type A	Gain
Cluster5923	2	ND	/	ND	Keep
Cluster512	46	COG0244	J	acidic ribosomal protein P0	Keep
Cluster16488	1	COG0746	H	molybdopterin-guanine dinucleotide biosynthesis protein A	Gain
Cluster16220	1	COG0467	T	ATPase	Gain
Cluster16487	1	ND	/	ND	Gain
Cluster16481	1	COG1011	H	haloacid dehalogenase-like hydrolase	Gain
Cluster125	58	COG1215	N	glycosyl transferase family protein	Keep
Cluster612	45	COG2968	S	hypothetical protein	Keep
Cluster834	41	COG2266	H	5-deoxyadenosylcobinamide phosphate nucleotidyltransferase	Keep
Cluster2732	4	COG0477	GEPR	proline/betaine transporter, putative	Keep
Cluster16650	1	ND	/	ND	Gain
Cluster1639	13	COG0656	Q	aldo/keto reductase	Keep
Cluster492	46	COG1746	J	tRNA CCA-pyrophosphorylase	Keep
Cluster16550	1	COG0609	P	transport system permease protein	Gain
Cluster180	53	COG1205	L	DEAD/DEAH box helicase domain-containing protein	Keep
Cluster591	45	COG1354	L	chromosome segregation and condensation protein ScpA	Keep
Cluster992	37	COG3945	R	hemerythrin HHE cation binding domain-containing protein	Keep
Cluster264	50	COG0119	E	pyruvate carboxyltransferase	Keep
Cluster2250	6	COG0522	J	30S ribosomal protein S4; One of the primary rRNA binding proteins, it binds directly to 16S [...]	Keep
Cluster209	52	COG0165	E	argininosuccinate lyase	Keep
Cluster1665	13	COG0425	O	SirA family protein	Keep
Cluster16462	1	COG0298	O	hydrogenase assembly chaperone HypC/HupF	Gain
Cluster918	38	ND	/	ND	Keep
Cluster16311	1	NOG11615	S	hypothetical protein	Gain
Cluster396	48	COG0002	E	N-acetyl-gamma-glutamyl-phosphate reductase; Involved in both the arginine and lysine biosyn [...]	Loss
Cluster227	51	COG2123	J	exosome complex RNA-binding protein Rrp42	Keep
Cluster1382	22	COG2164	S	hypothetical protein	Loss
Cluster297	50	COG1797	H	cobyrinic acid a,c-diamide synthase	Keep
Cluster16383	1	ND	/	ND	Gain
Cluster2797	4	COG1228	Q	amidohydrolase	Loss
Cluster287	50	COG0137	E	argininosuccinate synthase	Keep
Cluster16213	1	ND	/	ND	Gain
Cluster16633	1	COG0437	C	4Fe-4S ferredoxin iron-sulfur binding domain-containing protein	Gain
Cluster16236	1	ND	/	ND	Gain
Cluster38	86	COG1208	JM	nucleotidyl transferase	Keep
Cluster16601	1	ND	/	ND	Gain
Cluster557	45	COG1990	J	peptidyl-tRNA hydrolase	Keep
Cluster16254	1	NOG291490	/	hypothetical protein	Gain
Cluster1465	19	COG1926	R	phosphoribosyl transferase domain protein	Keep
Cluster16559	1	ND	/	ND	Gain
Cluster450	47	COG0189	HJ	lysine biosynthesis enzyme LysX	Keep
Cluster301	50	COG2146	PQ	Rieske (2Fe-2S) domain protein	Keep
Cluster16640	1	ND	/	ND	Gain
Cluster16245	1	COG0842	V	ABC transporter	Gain
Cluster16292	1	ND	/	ND	Gain
Cluster140	56	COG0215	J	cysteinyl-tRNA synthetase	Keep
Cluster279	50	COG0169	E	shikimate 5-dehydrogenase	Keep
Cluster0	278	COG1405	K	transcription factor TFIIB cyclin-related	Keep
Cluster1074	34	COG1830	G	fructose-bisphosphate aldolase	Keep
Cluster3393	3	COG0531	E	amino acid permease-associated region	Loss
Cluster497	46	COG1601	J	translation initiation factor IF2/IF5	Keep
Cluster16572	1	KOG0271	S	annotation not available	Gain
Cluster4359	2	COG0535	R	Radical SAM domain protein	Loss
Cluster2011	8	COG1051	F	ADP-ribose pyrophosphatase	Keep
Cluster16279	1	ND	/	ND	Gain
Cluster2062	7	COG0235	G	class II aldolase/adducin family protein	Keep
Cluster161	55	COG1097	J	exosome complex RNA-binding protein Rrp4	Keep
Cluster556	45	COG0083	E	homoserine kinase	Keep
Cluster1874	9	COG0347	TE	nitrogen regulatory protein P-II	Keep
Cluster16590	1	COG1082	G	xylose isomerase domain-containing protein	Gain
Cluster3378	3	COG0517	T	signal transduction protein	Keep
Cluster5908	2	COG2866	M	hypothetical protein	Loss
Cluster2802	4	COG1469	H	GTP cyclohydrolase; Converts GTP to 7,8-dihydro-D-neopterin 2',3'-cyclic phosphate, the firs [...]	Keep
Cluster16616	1	ND	/	ND	Gain
Cluster16419	1	COG3420	P	hypothetical protein	Gain
Cluster4222	3	COG4743	S	hypothetical protein	Loss
Cluster4874	2	NOG227450	K	glycosyl transferase family protein	Keep
Cluster632	44	COG0468	L	RecA/RadA recombinase-like protein	Keep
Cluster577	45	COG0258	L	flap endonuclease-1; Endonuclease that cleaves the 5'-overhanging flap structure that is gen [...]	Keep
Cluster530	46	COG3635	G	phosphoglycerate mutase	Keep
Cluster16401	1	ND	/	ND	Gain
Cluster4217	3	COG4373	X	protein of unknown function DUF264	Keep
Cluster2447	5	COG0619	H	cobalt transport protein	Loss
Cluster16221	1	ND	/	ND	Gain
Cluster319	49	COG1817	R	hypothetical protein	Keep
Cluster142	56	COG1014	C	pyruvate flavodoxin/ferredoxin oxidoreductase domain-containing protein	Keep
Cluster16505	1	ND	/	ND	Gain
Cluster16421	1	ND	/	ND	Gain
Cluster6358	2	NOG68063	/	PilT protein domain protein	Keep
Cluster600	45	COG1635	H	ribulose-1,5-biphosphate synthetase	Keep
Cluster25	94	COG0417	L	DNA polymerase I	Keep
Cluster16210	1	ND	/	ND	Gain
Cluster16500	1	COG4231	C	indolepyruvate ferredoxin oxidoreductase alpha subunit	Gain
Cluster408	48	COG1027	E	fumarate lyase	Keep
Cluster1422	21	NOG73120	S	kelch repeat-containing protein	Loss
Cluster5276	2	COG2119	R	hypothetical protein	Keep
Cluster16329	1	COG4052	R	methyl coenzyme M reductase II, operon protein C (mtrC)	Gain
Cluster2465	5	COG1003	E	glycine dehydrogenase subunit 2; The glycine cleavage system catalyzes the degradation of gl [...]	Loss
Cluster2827	4	COG2250	S	HEPN domain-containing protein	Loss
Cluster16478	1	NOG08279	U	hypothetical protein	Gain
Cluster1142	31	COG0438	M	glycosyl transferase, group 1	Keep
Cluster16395	1	ND	/	ND	Gain
Cluster812	41	COG2012	K	RNA polymerase Rpb5; DNA-dependent RNA polymerase catalyzes the transcription of DNA into RN [...]	Keep
Cluster3384	3	COG0483	G	inositol-phosphate phosphatase	Loss
Cluster2785	4	NOG249747	/	hypothetical protein	Loss
Cluster6361	2	ND	/	ND	Keep
Cluster1831	9	COG1994	O	peptidase M50	Keep
Cluster419	48	COG0778	C	cob(II)yrinic acid a,c-diamide reductase	Keep
Cluster16301	1	COG2054	R	putative amino acid kinase	Gain
Cluster16308	1	ND	/	ND	Gain
Cluster998	36	COG0185	J	30S ribosomal protein S19P; Protein S19 forms a complex with S13 that binds strongly to the [...]	Keep
Cluster16370	1	ND	/	ND	Gain
Cluster55	79	COG0110	R	acetyltransferase	Keep
Cluster1604	15	COG1487	R	virulence-associated protein	Keep
Cluster2432	5	COG0551	L	DNA topoisomerase I (topA)	Loss
Cluster222	51	COG1474	L	cell division control protein 6 family protein	Keep
Cluster16283	1	ND	/	ND	Gain
Cluster644	44	COG0094	J	50S ribosomal protein L5P; This is 1 of the proteins that binds and probably mediates the at [...]	Keep
Cluster16250	1	COG0477	GEPR	proline/betaine transporter, putative	Gain
Cluster1838	9	COG0517	T	signal transduction protein	Keep
Cluster16322	1	COG0407	H	uroporphyrinogen decarboxylase; Catalyzes the decarboxylation of four acetate groups of urop [...]	Gain
Cluster7	122	COG0495	J	leucyl-tRNA synthetase	Keep
Cluster914	38	COG0558	I	CDP-alcohol phosphatidyltransferase	Keep
Cluster3358	3	ND	/	ND	Loss
Cluster2232	6	COG0438	M	glycosyl transferase, group 1	Loss
Cluster186	53	COG1328	F	regulatory protein ArsR	Keep
Cluster16230	1	ND	/	ND	Gain
Cluster2054	7	COG4948	MR	putative galactonate dehydratase	Loss
Cluster16356	1	ND	/	ND	Gain
Cluster6360	2	COG0501	O	heat shock protein HtpX	Keep
Cluster16621	1	COG1973	O	hypothetical protein	Gain
Cluster16441	1	COG1235	P	beta-lactamase superfamily hydrolase	Gain
Cluster16318	1	COG4055	H	methyl-coenzyme M reductase operon protein D	Gain
Cluster16439	1	ND	/	ND	Gain
Cluster16471	1	COG1665	R	hypothetical protein	Gain
Cluster3321	3	COG2606	J	YbaK/prolyl-tRNA synthetase associated region	Loss
Cluster488	46	COG0498	E	threonine synthase	Loss
Cluster202	52	COG1196	D	SMC domain-containing protein	Keep
Cluster3672	3	COG1533	L	hypothetical protein	Keep
Cluster533	46	COG0159	E	tryptophan synthase, alpha subunit; The alpha subunit is responsible for the aldol cleavage [...]	Keep
Cluster627	44	COG0197	J	50S ribosomal protein L10e	Keep
Cluster439	47	COG0237	H	dephospho-CoA kinase, CoaE	Keep
Cluster443	47	COG1697	L	DNA topoisomerase VI subunit A	Keep
Cluster16299	1	COG1548	S	transcriptional regulator	Gain
Cluster16647	1	ND	/	ND	Gain
Cluster688	43	COG1371	R	hypothetical protein	Keep
Cluster16268	1	COG0599	R	alkylhydroperoxidase	Gain
Cluster16453	1	ND	/	ND	Gain
Cluster230	51	COG0541	U	GTP-binding signal recognition particle	Keep
Cluster778	42	COG3875	M	hypothetical protein	Keep
Cluster1775	10	COG0582	LX	integrase family protein	Loss
Cluster368	48	COG0051	J	ribosomal protein S10; Involved in the binding of tRNA to the ribosomes (By similarity)	Keep
Cluster336	49	COG2147	J	50S ribosomal protein L19e	Keep
Cluster16518	1	COG1738	S	hypothetical protein	Gain
Cluster16205	1	ND	/	ND	Gain
Cluster16531	1	ND	/	ND	Gain
Cluster1795	10	COG0500	QR	methyltransferase type 11	Keep
Cluster16638	1	ND	/	ND	Gain
Cluster569	45	COG1465	E	3-dehydroquinate synthase; Catalyzes the oxidative deamination and cyclization of 2-amino-3, [...]	Keep
Cluster16540	1	COG1614	C	acetyl-CoA decarbonylase/synthase complex subunit beta	Gain
Cluster520	46	COG1100	R	GTPase	Keep
Cluster484	46	COG1303	R	hypothetical protein; Specifically catalyzes the AdoMet-dependent 2'-O-ribose methylation of [...]	Keep
Cluster16332	1	COG1924	I	activator of (R)-2-hydroxyglutaryl-CoA	Gain
Cluster16337	1	ND	/	ND	Gain
Cluster16314	1	ND	/	ND	Gain
Cluster434	47	COG1234	J	ribonuclease Z; Zinc phosphodiesterase, which displays some tRNA 3'- processing endonuclease [...]	Keep
Cluster440	47	COG1786	R	hypothetical protein	Keep
Cluster375	48	COG1675	K	transcription factor TFIIE subunit alpha	Keep
Cluster16392	1	COG3979	G	M36 family peptidase	Gain
Cluster584	45	COG0473	CE	isopropylmalate/isohomocitrate dehydrogenase	Loss
Cluster513	46	COG0081	J	ribosomal protein L1	Keep
Cluster416	48	COG0214	H	pyridoxal biosynthesis lyase PdxS	Keep
Cluster16399	1	ND	/	ND	Gain
Cluster743	42	NOG68532	S	SNARE associated Golgi protein	Keep
Cluster238	51	COG0039	C	malate dehydrogenase; Catalyzes the reversible oxidation of malate to oxaloacetate (By similarity)	Keep
Cluster168	54	COG0016	J	phenylalanyl-tRNA synthetase subunit alpha	Keep
Cluster3429	3	COG2957	E	peptidyl-arginine deiminase	Keep
Cluster1843	9	ND	/	ND	Keep
Cluster155	55	COG1146	F	4Fe-4S ferredoxin iron-sulfur binding domain-containing protein	Keep
Cluster265	50	NOG131299	S	prefoldin subunit beta	Keep
Cluster1501	17	NOG254605	/	hypothetical protein	Loss
Cluster16598	1	ND	/	ND	Gain
Cluster198	52	COG0644	C	flavoprotein	Keep
Cluster258	50	COG0456	J	ribosomal-protein-alanine acetyltransferase	Keep
Cluster16294	1	ND	/	ND	Gain
Cluster16625	1	ND	/	ND	Gain
Cluster16270	1	ND	/	ND	Gain
Cluster703	43	COG0308	E	peptidase M1 membrane alanine aminopeptidase	Keep
Cluster2224	6	COG0517	T	signal transduction protein	Keep
Cluster239	51	COG0065	E	3-isopropylmalate dehydratase, large subunit	Keep
Cluster181	53	COG0778	C	cob(II)yrinic acid a,c-diamide reductase	Keep
Cluster16386	1	ND	/	ND	Gain
Cluster16587	1	ND	/	ND	Gain
Cluster16528	1	ND	/	ND	Gain
Cluster2253	6	COG0478	T	protein of unknown function RIO1	Keep
Cluster1071	34	COG2078	S	AMMECR1 domain-containing protein	Keep
Cluster2748	4	COG0116	J	putative RNA methylase	Loss
Cluster392	48	COG0143	J	methionyl-tRNA synthetase	Keep
Cluster16346	1	COG3371	S	hypothetical protein	Gain
Cluster3390	3	ND	/	ND	Keep
Cluster2815	4	NOG229802	C	hypothetical protein	Keep
Cluster384	48	COG1522	K	AsnC family transcriptional regulator	Keep
Cluster2228	6	COG0395	G	binding-protein-dependent transport systems inner membrane component; Part of a binding-prot [...]	Loss
Cluster310	49	COG1948	L	ERCC4 domain-containing protein	Loss
Cluster16367	1	ND	/	ND	Gain
Cluster16466	1	ND	/	ND	Gain
Cluster97	66	COG0361	J	translation initiation factor eIF-1A	Keep
Cluster112	61	COG0451	M	NAD-dependent epimerase/dehydratase	Keep
Cluster16612	1	COG2193	P	Ferritin, Dps family protein	Gain
Cluster283	50	COG0470	L	replication factor C	Loss
Cluster296	50	COG0504	F	CTP synthetase	Keep
Cluster16217	1	ND	/	ND	Gain
Cluster596	45	COG1402	HQ	creatininase	Keep
Cluster213	52	COG4608	E	oligopeptide/dipeptide ABC transporter ATPase subunit	Keep
Cluster15	100	COG2511	J	glutamyl-tRNA(Gln) amidotransferase subunit E	Keep
Cluster16281	1	ND	/	ND	Gain
Cluster4912	2	COG1695	K	PadR-like family transcriptional regulator	Keep
Cluster383	48	COG1867	J	tRNA (guanine-N(2)-)-methyltransferase	Keep
Cluster16373	1	COG3387	G	oligosaccharide amylase	Gain
Cluster5284	2	COG0756	FV	deoxyuridine 5'triphosphate nucleotidohydrolase; This enzyme is involved in nucleotide metab [...]	Loss
Cluster4338	2	COG4888	K	hypothetical protein	Loss
Cluster2065	7	COG1058	R	competence damage-inducible protein A	Keep
Cluster43	84	COG0413	H	3-methyl-2-oxobutanoate hydroxymethyltransferase; Catalyzes the reversible reaction in which [...]	Keep
Cluster6371	2	COG0680	C	hydrogenase maturation protease	Keep
Cluster639	44	COG0119	E	pyruvate carboxyltransferase	Loss
Cluster4387	2	COG0463	M	glycosyl transferase family protein	Loss
Cluster16239	1	ND	/	ND	Gain
Cluster3332	3	COG1672	R	ATPase	Loss
Cluster2736	4	COG0367	E	asparagine synthase	Loss
Cluster293	50	COG0805	U	Sec-independent protein translocase, TatC subunit	Keep
Cluster16561	1	ND	/	ND	Gain
Cluster576	45	COG0638	O	proteasome endopeptidase complex	Keep
Cluster724	43	COG0604	CR	alcohol dehydrogenase	Keep
Cluster2713	5	COG0863	L	DNA methylase	Keep
Cluster6380	2	ND	/	ND	Keep
Cluster616	44	COG0367	E	asparagine synthase	Keep
Cluster1576	15	COG0467	T	ATPase	Keep
Cluster721	43	COG0299	F	phosphoribosylglycinamide formyltransferase	Keep
Cluster205	52	COG1679	C	hypothetical protein	Keep
Cluster16468	1	COG1229	C	tungsten formylmethanofuran dehydrogenase, subunit A	Gain
Cluster6377	2	COG1143	C	4Fe-4S ferredoxin iron-sulfur binding domain-containing protein	Keep
Cluster16482	1	COG1695	K	PadR-like family transcriptional regulator	Gain
Cluster2782	4	COG2129	R	Metallophosphoesterase, calcineurin superfamily	Loss
Cluster407	48	COG0704	P	phosphate uptake regulator, PhoU	Keep
Cluster16382	1	COG0517	T	signal transduction protein	Gain
Cluster16489	1	ND	/	ND	Gain
Cluster6384	2	COG4113	R	hypothetical protein	Keep
Cluster1215	29	COG3324	R	glyoxalase	Keep
Cluster6376	2	ND	/	ND	Keep
Cluster16368	1	ND	/	ND	Gain
Cluster16263	1	ND	/	ND	Gain
Cluster16645	1	ND	/	ND	Gain
Cluster883	39	COG1254	C	acylphosphatase	Loss
Cluster385	48	COG0638	O	proteasome endopeptidase complex	Keep
Cluster260	50	COG5256	J	elongation factor 1-alpha; This protein promotes the GTP-dependent binding of aminoacyl-tRNA [...]	Keep
Cluster16542	1	COG1456	C	acetyl-CoA decarbonylase/synthase complex subunit gamma	Gain
Cluster16596	1	ND	/	ND	Gain
Cluster16389	1	COG0591	E	metabolite permease, putative	Gain
Cluster2894	4	COG0732	V	restriction modification system DNA specificity subunit	Loss
Cluster314	49	COG1599	L	nucleic acid binding OB-fold tRNA/helicase-type	Keep
Cluster397	48	COG1634	S	hypothetical protein	Keep
Cluster1656	13	ND	/	ND	Keep
Cluster299	50	COG1933	L	DNA polymerase II large subunit	Keep
Cluster786	42	COG1606	R	ExsB family protein	Keep
Cluster2791	4	COG1618	F	hypothetical protein; Has nucleotide phosphatase activity towards ATP, GTP, CTP, TTP and UTP [...]	Keep
Cluster16461	1	ND	/	ND	Gain
Cluster649	44	COG0464	MDT	AAA family ATPase (EC:3.6.4.6)	Keep
Cluster59	78	COG2085	R	NADP oxidoreductase coenzyme F420-dependent	Keep
Cluster128	57	COG0468	L	RecA/RadA recombinase-like protein	Keep
Cluster16344	1	ND	/	ND	Gain
Cluster16359	1	COG1180	O	radical SAM domain-containing protein	Gain
Cluster4343	2	COG1720	J	hypothetical protein	Keep
Cluster1355	22	COG1215	N	glycosyl transferase family protein	Loss
Cluster4346	2	COG0467	T	ATPase	Loss
Cluster2094	7	COG1588	J	ribonuclease P; Part of ribonuclease P, a protein complex that generates mature tRNA molecul [...]	Keep
Cluster226	51	COG1005	C	NADH dehydrogenase (quinone)	Keep
Cluster1961	8	COG0438	M	glycosyl transferase, group 1	Keep
Cluster2789	4	COG0618	F	phosphoesterase domain-containing protein	Keep
Cluster2581	5	COG1583	V	hypothetical protein	Keep
Cluster16576	1	ND	/	ND	Gain
Cluster590	45	COG2112	T	putative serine/threonine protein kinase	Loss
Cluster16512	1	COG3463	S	Ets-domain containing protein	Gain
Cluster1938	8	COG0444	EP	oligopeptide/dipeptide ABC transporter ATPase subunit	Keep
Cluster561	45	COG0460	E	homoserine dehydrogenase	Keep
Cluster16371	1	ND	/	ND	Gain
Cluster776	42	COG1701	H	hypothetical protein	Keep
Cluster1094	33	COG3263	CP	sodium/hydrogen exchanger	Keep
Cluster16589	1	NOG114283	S	putative type II restriction enzyme MjaVIP	Gain
Cluster3611	3	ND	/	ND	Keep
Cluster151	55	COG2125	J	ribosomal protein S6e	Keep
Cluster4331	2	COG2158	R	glycerophosphoryl diester phosphodiesterase	Keep
Cluster5051	2	COG1386	K	chromosome segregation and condensation protein ScpB	Loss
Cluster16361	1	COG0438	M	glycosyl transferase, group 1	Gain
Cluster166	54	COG1389	L	DNA topoisomerase VI, B subunit	Keep
Cluster16415	1	COG3894	S	ferredoxin	Gain
Cluster286	50	COG1007	C	proton-translocating NADH-quinone oxidoreductase, chain N	Keep
Cluster3261	4	COG1343	V	CRISPR-associated protein Cas2	Keep
Cluster348	49	COG0046	F	phosphoribosylformylglycinamidine synthase II	Keep
Cluster366	48	COG0648	L	apurinic endonuclease Apn1; Endonuclease IV plays a role in DNA repair. It cleaves phosphodi [...]	Keep
Cluster263	50	COG1400	U	signal recognition particle protein SRP19; Signal-recognition-particle assembly, binds direc [...]	Keep
Cluster404	48	COG0092	J	ribosomal protein S3	Keep
Cluster16330	1	COG4029	S	hypothetical protein	Gain
Cluster16339	1	COG4069	S	hypothetical protein	Gain
Cluster16249	1	NOG130826	/	TM helix repeat-containing protein	Gain
Cluster16530	1	ND	/	ND	Gain
Cluster16456	1	ND	/	ND	Gain
Cluster16334	1	COG0609	P	transport system permease protein	Gain
Cluster3365	3	COG1672	R	ATPase	Keep
Cluster16202	1	ND	/	ND	Gain
Cluster61	77	COG1131	V	ABC transporter related	Keep
Cluster807	41	COG1514	J	2'-5' RNA ligase	Keep
Cluster16580	1	COG1035	C	coenzyme F420 hydrogenase/dehydrogenase beta subunit	Gain
Cluster1772	10	COG0328	L	ribonuclease H	Loss
Cluster932	38	COG1409	T	metallophosphoesterase	Keep
Cluster231	51	COG0371	C	3-dehydroquinate synthase; Catalyzes the NAD(P)H-dependent reduction of dihydroxyacetonephos [...]	Keep
Cluster16276	1	ND	/	ND	Gain
Cluster16605	1	COG0385	R	putative sodium-dependent transporter	Gain
Cluster845	40	ND	/	ND	Loss
Cluster16595	1	ND	/	ND	Gain
Cluster121	58	COG0142	H	polyprenyl synthetase	Keep
Cluster345	49	COG0180	J	tryptophanyl-tRNA synthetase	Keep
Cluster962	37	COG0640	K	hypothetical protein	Loss
Cluster326	49	COG0182	E	aIF-2BI family translation initiation factor	Keep
Cluster16300	1	ND	/	ND	Gain
Cluster16617	1	ND	/	ND	Gain
Cluster52	80	COG1841	J	50S ribosomal protein L30P	Keep
Cluster16261	1	COG0523	R	divalent cation transport protein	Gain
Cluster413	48	COG0483	G	inositol-phosphate phosphatase	Keep
Cluster16437	1	ND	/	ND	Gain
Cluster1643	13	COG2518	O	protein-L-isoaspartate O-methyltransferase; Catalyzes the methyl esterification of L-isoaspa [...]	Loss
Cluster16427	1	ND	/	ND	Gain
Cluster431	47	COG0142	H	polyprenyl synthetase	Keep
Cluster16538	1	COG1152	C	acetyl-CoA decarbonylase/synthase complex subunit alpha	Gain
Cluster2199	7	ND	/	ND	Keep
Cluster16495	1	COG2159	R	hypothetical protein	Gain
Cluster4350	2	ND	/	ND	Keep
Cluster16506	1	ND	/	ND	Gain
Cluster2731	4	COG1378	K	transcriptional regulator TrmB	Loss
Cluster461	47	COG1321	K	DtxR family iron dependent repressor	Keep
Cluster2470	5	COG0467	T	ATPase	Keep
Cluster426	48	COG1641	S	hypothetical protein	Keep
Cluster16257	1	ND	/	ND	Gain
Cluster468	47	COG2219	L	DNA primase large subunit	Keep
Cluster16564	1	ND	/	ND	Gain
Cluster2448	5	COG1122	PR	ABC-type cobalt transport system, ATPase component	Loss
Cluster1876	9	COG0610	V	HsdR family type I site-specific deoxyribonuclease	Loss
Cluster511	46	COG1676	J	tRNA intron endonuclease	Keep
Cluster3	160	COG0604	CR	alcohol dehydrogenase	Keep
Cluster539	46	COG1650	J	hypothetical protein	Keep
Cluster16470	1	COG1153	C	formylmethanofuran dehydrogenase subunit D	Gain
Cluster16549	1	ND	/	ND	Gain
Cluster640	44	COG0073	J	tRNA-binding domain-containing protein	Keep
Cluster1853	9	COG0432	H	hypothetical protein	Keep
Cluster2461	5	COG5625	K	hypothetical protein	Keep
Cluster3312	3	COG1028	IQR	short-chain dehydrogenase/reductase SDR	Keep
Cluster2689	5	ND	/	ND	Keep
Cluster16575	1	COG2006	S	hypothetical protein	Gain
Cluster984	37	COG0255	J	50S ribosomal protein L29	Keep
Cluster3329	3	ND	/	ND	Keep
Cluster1143	31	COG2260	J	H/ACA RNA-protein complex component Nop10p	Keep
Cluster5339	2	COG0776	L	DNA-binding protein HU 1	Loss
Cluster16551	1	COG0614	P	periplasmic binding protein	Gain
Cluster108	62	COG0449	M	glucosamine--fructose-6-phosphate aminotransferase	Keep
Cluster6362	2	COG1418	JR	metal dependent phosphohydrolase	Keep
Cluster697	43	COG2058	J	50S ribosomal protein L12P	Keep
Cluster16235	1	ND	/	ND	Gain
Cluster894	39	COG0517	T	signal transduction protein	Keep
Cluster16307	1	ND	/	ND	Gain
Cluster16634	1	COG0243	C	molybdopterin oxidoreductase	Gain
Cluster16440	1	ND	/	ND	Gain
Cluster16310	1	ND	/	ND	Gain
Cluster16327	1	COG4070	S	hypothetical protein	Gain
Cluster16449	1	ND	/	ND	Gain
Cluster16352	1	COG2020	O	isoprenylcysteine carboxyl methyltransferase family protein	Gain
Cluster585	45	COG0177	L	DNA-(apurinic or apyrimidinic site) lyase	Keep
Cluster769	42	COG1781	F	aspartate carbamoyltransferase regulatory subunit; Involved in allosteric regulation of aspa [...]	Keep
Cluster16450	1	ND	/	ND	Gain
Cluster16320	1	ND	/	ND	Gain
Cluster1842	9	COG0330	O	band 7 protein	Keep
Cluster16209	1	NOG09884	S	hypothetical protein	Gain
Cluster169	54	COG0358	L	DNA primase	Keep
Cluster16622	1	ND	/	ND	Gain
Cluster507	46	COG1180	O	radical SAM domain-containing protein	Keep
Cluster563	45	COG1608	I	aspartate/glutamate/uridylate kinase	Keep
Cluster455	47	COG1711	L	hypothetical protein	Keep
Cluster2242	6	COG0517	T	signal transduction protein	Keep
Cluster498	46	COG3889	S	solute binding protein-like protein	Keep
Cluster157	55	COG0377	C	NADH-quinone oxidoreductase, B subunit	Keep
Cluster16428	1	COG1553	P	hypothetical protein	Gain
Cluster141	56	COG1690	J	hypothetical protein	Keep
Cluster1833	9	COG0501	O	heat shock protein HtpX	Loss
Cluster502	46	COG0012	J	translation-associated GTPase	Keep
Cluster16295	1	ND	/	ND	Gain
Cluster3379	3	COG1658	J	TOPRIM domain-containing protein	Loss
Cluster353	49	COG0681	U	peptidase S26B, signal peptidase	Keep
Cluster16405	1	ND	/	ND	Gain
Cluster16591	1	COG4299	R	hypothetical protein	Gain
Cluster321	49	COG0062	F	carbohydrate kinase, YjeF related protein	Loss
Cluster143	56	COG1078	R	metal dependent phosphohydrolase	Keep
Cluster16226	1	COG0526	O	thioredoxin	Gain
Cluster4357	2	COG2440	C	4Fe-4S ferredoxin iron-sulfur binding domain-containing protein	Keep
Cluster3479	3	COG0017	J	aspartyl-tRNA synthetase	Keep
Cluster229	51	COG2520	J	hypothetical protein	Keep
Cluster63	77	COG1042	C	CoA-binding domain-containing protein	Keep
Cluster685	43	COG2141	HR	luciferase family protein	Keep
Cluster570	45	COG2412	S	hypothetical protein	Keep
Cluster4859	2	NOG244456	/	YHS domain protein	Keep
Cluster2772	4	COG1013	C	pyruvate ferredoxin/flavodoxin oxidoreductase subunit beta	Keep
Cluster755	42	COG1631	J	50S ribosomal protein L44e	Keep
Cluster31	90	COG1032	R	radical SAM domain-containing protein	Keep
Cluster16378	1	COG3252	H	N(5),N(10)-methenyltetrahydromethanopterin cyclohydrolase; Catalyzes the hydrolysis of methe [...]	Gain
Cluster139	56	COG0209	F	ribonucleoside-diphosphate reductase, adenosylcobalamin-dependent; Provides the precursors n [...]	Keep
Cluster16286	1	ND	/	ND	Gain
Cluster16571	1	ND	/	ND	Gain
Cluster551	45	COG1646	I	geranylgeranylglyceryl phosphate synthase-like protein; Prenyltransferase that catalyzes the [...]	Keep
Cluster2438	5	COG2210	C	Peroxiredoxin family protein	Keep
Cluster71	74	NOG118593	S	hypothetical protein	Keep
Cluster92	68	COG1064	G	alcohol dehydrogenase	Keep
Cluster2433	5	COG0315	H	molybdenum cofactor biosynthesis protein C	Keep
Cluster282	50	COG1537	J	eRF1 domain-containing 1 protein; May function in recognizing stalled ribosomes, interact wi [...]	Keep
Cluster1469	18	COG1938	R	hypothetical protein	Loss
Cluster318	49	COG0057	G	glyceraldehyde-3-phosphate dehydrogenase	Keep
Cluster16569	1	ND	/	ND	Gain
Cluster601	45	COG0034	F	class II glutamine amidotransferase	Keep
Cluster6372	2	COG0613	R	phosphotransferase domain-containing protein	Keep
Cluster1937	8	COG2082	H	precorrin-8X methylmutase CbiC/CobH	Keep
Cluster124	58	COG1109	G	phosphoglucosamine mutase	Keep
Cluster444	47	COG1522	K	AsnC family transcriptional regulator	Keep
Cluster16547	1	ND	/	ND	Gain
Cluster3453	3	COG1708	R	DNA polymerase, beta domain protein region	Loss
Cluster645	44	COG0118	E	imidazole glycerol phosphate synthase, glutamine amidotransferase subunit	Keep
Cluster185	53	COG0060	J	isoleucyl-tRNA synthetase	Keep
Cluster698	43	COG1096	J	RNA-binding protein	Keep
Cluster393	48	COG1890	J	30S ribosomal protein S3Ae	Keep
Cluster16340	1	COG0535	R	Radical SAM domain protein	Gain
Cluster16607	1	ND	/	ND	Gain
Cluster887	39	COG1325	J	hypothetical protein	Keep
Cluster16484	1	ND	/	ND	Gain
Cluster6373	2	COG0456	J	ribosomal-protein-alanine acetyltransferase	Keep
Cluster389	48	COG0184	J	30S ribosomal protein S15P	Keep
Cluster16629	1	ND	/	ND	Gain
Cluster380	48	COG0052	J	30S ribosomal protein S2	Keep
Cluster5360	2	COG0595	J	beta-lactamase domain-containing protein	Keep
Cluster54	79	COG0365	I	acetate--CoA ligase	Loss
Cluster16513	1	ND	/	ND	Gain
Cluster4349	2	ND	/	ND	Keep
Cluster3346	3	COG1433	O	cation transporter	Loss
Cluster16438	1	ND	/	ND	Gain
Cluster2707	5	COG1518	V	hypothetical protein	Keep
Cluster16267	1	COG0407	H	uroporphyrinogen decarboxylase; Catalyzes the decarboxylation of four acetate groups of urop [...]	Gain
Cluster3776	3	NOG120850	U	hypothetical protein	Keep
Cluster2751	4	COG1938	R	hypothetical protein	Loss
Cluster16364	1	ND	/	ND	Gain
Cluster878	40	COG2931	Q	putative hemolysin	Keep
Cluster421	48	ND	/	ND	Keep
Cluster16317	1	COG4057	H	methyl coenzyme M reductase, gamma subunit	Gain
Cluster28	91	COG0470	L	replication factor C	Keep
Cluster510	46	COG0842	V	ABC transporter	Keep
Cluster534	46	COG0047	F	phosphoribosylformylglycinamidine synthase I	Keep
Cluster210	52	COG0489	D	hypothetical protein	Keep
Cluster610	45	COG0157	H	nicotinate-nucleotide pyrophosphorylase	Keep
Cluster3441	3	COG1070	G	carbohydrate kinase, FGGY	Loss
Cluster16521	1	NOG277603	/	hypothetical protein	Gain
Cluster2066	7	COG0044	F	dihydropyrimidinase	Keep
Cluster4368	2	COG1011	H	haloacid dehalogenase-like hydrolase	Loss
Cluster2420	5	COG1545	R	hypothetical protein	Loss
Cluster16579	1	ND	/	ND	Gain
Cluster16641	1	ND	/	ND	Gain
Cluster16216	1	NOG232543	/	hypothetical protein	Gain
Cluster711	43	COG0343	J	tRNA-guanine transglycosylase	Keep
Cluster307	49	COG0099	J	30S ribosomal protein S13P	Keep
Cluster451	47	COG0425	O	SirA family protein	Keep
Cluster16253	1	COG2509	R	NAD(FAD)-utilizing dehydrogenase	Gain
Cluster16338	1	COG4800	K	transcriptional regulator, XRE family	Gain
Cluster16602	1	NOG233597	/	Plasmid stabilization system addiction module toxin, RelE/StbE family	Gain
Cluster2469	5	COG1373	R	hypothetical protein	Loss
Cluster16227	1	NOG12061	K	hypothetical protein	Gain
Cluster1337	23	COG1522	K	AsnC family transcriptional regulator	Loss
Cluster339	49	COG0621	J	MiaB-like tRNA modifying enzyme	Keep
Cluster16204	1	ND	/	ND	Gain
Cluster16584	1	ND	/	ND	Gain
Cluster1261	27	COG0662	G	cupin 2 domain-containing protein	Keep
Cluster16599	1	ND	/	ND	Gain
Cluster16273	1	COG5423	S	hypothetical protein	Gain
Cluster558	45	COG1354	L	chromosome segregation and condensation protein ScpA	Keep
Cluster188	53	COG0004	P	ammonium transporter	Keep
Cluster1064	35	COG0581	P	phosphate ABC transporter inner membrane subunit PstA; Part of a binding-protein-dependent t [...]	Keep
Cluster81	72	COG1896	FR	metal dependent phosphohydrolase	Keep
Cluster235	51	COG0006	E	peptidase M24	Keep
Cluster16355	1	ND	/	ND	Gain
Cluster362	48	COG1012	C	Aldehyde Dehydrogenase	Keep
Cluster2227	6	COG1175	G	trehalose/maltose transport inner membrane protein; Part of a binding-protein-dependent tran [...]	Loss
Cluster16400	1	COG1103	J	Sep-tRNA:Cys-tRNA synthetase; Converts O-phospho-L-seryl-tRNA(Cys) (Sep-tRNA(Cys)) to L-cyst [...]	Gain
Cluster16411	1	ND	/	ND	Gain
Cluster1699	12	COG1032	R	radical SAM domain-containing protein	Keep
Cluster35	88	COG0638	O	proteasome endopeptidase complex	Keep
Cluster516	46	COG0256	J	50S ribosomal protein L18P	Keep
Cluster46	82	COG0399	M	spore coat polysaccharide biosynthesis protein SpsC	Keep
Cluster4218	3	COG0409	O	hydrogenase expression/formation protein HypD	Keep
Cluster394	48	COG1009	CP	proton-translocating NADH-quinone oxidoreductase, chain L	Keep
Cluster369	48	COG1052	CHR	glyoxylate reductase	Loss
Cluster243	51	COG0389	L	DNA-directed DNA polymerase; Poorly processive, error-prone DNA polymerase involved in untar [...]	Keep
Cluster16651	1	ND	/	ND	Gain
Cluster3359	3	COG0491	R	Zn-dependent hydrolase	Keep
Cluster529	46	COG2226	H	methyltransferase type 11	Keep
Cluster98	66	COG0704	P	phosphate uptake regulator, PhoU	Keep
Cluster16289	1	ND	/	ND	Gain
Cluster825	41	COG0171	H	NAD+ synthetase	Keep
Cluster16	100	COG0443	O	chaperone protein DnaK; Acts as a chaperone (By similarity)	Keep
Cluster1668	13	COG1944	J	hypothetical protein	Keep
Cluster479	47	COG0600	P	binding-protein-dependent transporter inner membrane protein; Part of a binding-protein-depe [...]	Keep
Cluster16240	1	ND	/	ND	Gain
Cluster16493	1	ND	/	ND	Gain
Cluster16323	1	ND	/	ND	Gain
Cluster5317	2	COG1034	C	bidirectional hydrogenase complex protein HoxU	Loss
Cluster16422	1	ND	/	ND	Gain
Cluster2766	4	COG0312	R	peptidase U62 modulator of DNA gyrase	Keep
Cluster212	52	COG1056	H	cytidyltransferase-like protein	Keep
Cluster3256	4	COG3649	V	CRISPR-associated Csh2 family protein	Keep
Cluster493	46	COG0436	E	class I/II aminotransferase	Loss
Cluster113	60	COG0017	J	aspartyl-tRNA synthetase	Keep
Cluster16398	1	NOG10730	R	hypothetical protein	Gain
Cluster1423	21	COG0381	M	UDP-N-acetylglucosamine 2-epimerase	Loss
Cluster5275	2	COG1902	C	NADH:flavin oxidoreductase	Loss
Cluster322	49	COG0128	E	3-phosphoshikimate 1-carboxyvinyltransferase	Keep
Cluster398	48	COG0419	L	SMC domain-containing protein	Loss
Cluster16391	1	COG1404	O	peptidase S8/S53 subtilisin kexin sedolisin	Gain
Cluster16613	1	ND	/	ND	Gain
Cluster16433	1	ND	/	ND	Gain
Cluster441	47	COG1236	J	beta-lactamase domain-containing protein	Keep
Cluster435	47	COG2093	K	DNA-directed RNA polymerase subunit E RpoE2	Keep
Cluster16238	1	COG0644	C	flavoprotein	Gain
Cluster294	50	COG1358	J	50S ribosomal protein L7Ae; Multifunctional RNA-binding protein that recognizes the K-turn m [...]	Keep
Cluster330	49	COG2019	F	adenylate kinase	Keep
Cluster341	49	COG0049	J	30S ribosomal protein S7P	Keep
Cluster82	71	COG2139	J	ribosomal protein L21e	Keep
Cluster16280	1	ND	/	ND	Gain
Cluster16347	1	ND	/	ND	Gain
Cluster16374	1	ND	/	ND	Gain
Cluster575	45	COG0190	H	methylenetetrahydrofolate dehydrogenase (NADP(+)); Catalyzes the oxidation of 5,10- methylen [...]	Keep
Cluster1221	28	COG1041	J	putative RNA methylase	Keep
Cluster1705	12	COG1230	P	cation diffusion facilitator family transporter	Keep
Cluster2817	4	COG1373	R	hypothetical protein	Loss
Cluster273	50	COG0172	J	seryl-tRNA synthetase; Catalyzes the attachment of serine to tRNA(Ser). Is also able to amin [...]	Keep
Cluster2056	7	COG0565	J	RNA methylase	Keep
Cluster16498	1	COG0683	E	ABC transporter, periplasmic binding protein, putative	Gain
Cluster16208	1	ND	/	ND	Gain
Cluster2055	7	ND	/	ND	Keep
Cluster3331	3	COG2110	J	hypothetical protein	Loss
Cluster16430	1	ND	/	ND	Gain
Cluster2830	4	COG0546	C	hydrolase	Keep
Cluster16560	1	COG0069	E	ferredoxin-dependent glutamate synthase	Gain
Cluster2712	5	COG1313	R	Pyruvate formate-lyase activating enzyme - like protein	Keep
Cluster1837	9	COG0438	M	glycosyl transferase, group 1	Keep
Cluster376	48	COG1909	S	hypothetical protein	Keep
Cluster483	46	COG0547	E	anthranilate phosphoribosyltransferase	Keep
Cluster268	50	COG0527	E	aspartate kinase	Keep
Cluster4635	2	COG2098	S	Protein of unknown function DUF381	Keep
Cluster16648	1	ND	/	ND	Gain
Cluster664	44	COG1920	H	hypothetical protein	Keep
Cluster16271	1	ND	/	ND	Gain
Cluster16517	1	ND	/	ND	Gain
Cluster30	90	COG0624	E	peptidase M20	Loss
Cluster172	54	COG1467	L	DNA primase small subunit; DNA primase is the polymerase that synthesizes small RNA primers [...]	Keep
Cluster133	57	COG1121	P	ABC transporter related	Keep
Cluster4354	2	COG2423	E	ornithine cyclodeaminase	Loss
Cluster2	164	COG0464	MDT	AAA family ATPase (EC:3.6.4.6)	Keep
Cluster1115	32	COG0011	S	hypothetical protein	Keep
Cluster2223	6	COG1415	S	hypothetical protein	Keep
Cluster2020	8	COG1853	C	putative oxidoreductase	Keep
Cluster403	48	COG0186	J	30S ribosomal protein S17P; One of the primary rRNA binding proteins, it binds specifically [...]	Keep
Cluster2140	7	COG1073	T	hypothetical protein	Loss
Cluster2061	7	COG0347	TE	nitrogen regulatory protein P-II	Keep
Cluster16558	1	ND	/	ND	Gain
Cluster16465	1	COG4635	H	putative protoporphyrinogen oxidase	Gain
Cluster4140	3	COG0170	O	hypothetical protein	Keep
Cluster16409	1	ND	/	ND	Gain
Cluster199	52	COG0473	CE	isopropylmalate/isohomocitrate dehydrogenase	Keep
Cluster2777	4	COG0794	GM	D-arabino 3-hexulose 6-phosphate formaldehyde lyase	Keep
Cluster1725	11	COG2340	S	hypothetical protein	Loss
Cluster16534	1	COG0138	F	phosphoribosylaminoimidazolecarboxamide formyltransferase/IMP cyclohydrolase	Gain
Cluster16434	1	COG0523	R	divalent cation transport protein	Gain
Cluster545	46	COG0379	H	quinolinate synthetase complex, A subunit	Keep
Cluster742	42	COG1117	P	phosphate ABC transporter, ATPase subunit; Part of the ABC transporter complex pstSACB invol [...]	Keep
Cluster1524	17	COG0286	V	N-6 DNA methylase	Loss
Cluster4221	3	COG2931	Q	putative hemolysin	Keep
Cluster2419	5	COG0474	P	magnesium-transporting P-type ATPase	Loss
Cluster156	55	COG1571	J	hypothetical protein	Keep
Cluster3651	3	COG0451	M	NAD-dependent epimerase/dehydratase	Keep
Cluster2410	6	COG1926	R	phosphoribosyl transferase domain protein	Keep
Cluster16385	1	ND	/	ND	Gain
Cluster568	45	COG0710	E	3-dehydroquinate dehydratase, type I	Keep
Cluster735	43	COG1691	F	1-(5-phosphoribosyl)-5-amino-4-imidazole-carboxylate (AIR) carboxylase	Keep
Cluster16626	1	ND	/	ND	Gain
Cluster458	47	COG1471	J	30S ribosomal protein S4e	Keep
Cluster356	49	COG0422	H	thiamine biosynthesis protein ThiC	Keep
Cluster813	41	COG3794	C	blue (type1) copper domain-containing protein	Keep
Cluster367	48	COG0103	J	ribosomal protein S9	Keep
Cluster259	50	COG0147	EH	anthranilate synthase	Keep
Cluster666	44	COG1759	F	5-formaminoimidazole-4-carboxamide-1-(beta)-D-ribofuranosyl 5'-monophosphate synthetase; Cat [...]	Keep
Cluster16201	1	ND	/	ND	Gain
Cluster552	45	COG0611	H	thiamine-monophosphate kinase	Keep
Cluster4345	2	COG1318	K	transcriptional regulator	Loss
Cluster127	57	COG1204	L	DEAD/DEAH box helicase domain-containing protein	Keep
Cluster4532	2	COG0747	E	AppA	Keep
Cluster175	54	COG1405	K	transcription factor TFIIB cyclin-related	Keep
Cluster88	69	COG0480	J	elongation factor EF-2	Keep
Cluster16655	1	COG1865	H	protein of unknown function DUF105	Gain
Cluster456	47	COG1498	J	Pre-mRNA processing ribonucleoprotein	Keep
Cluster58	79	COG3391	R	YVTN beta-propeller repeat-containing protein	Loss
Cluster4941	2	COG0206	D	tubulin/FtsZ GTPase	Keep
Cluster470	47	COG1718	T	non-specific serine/threonine protein kinase	Keep
Cluster566	45	COG0250	K	NusG antitermination factor	Keep
Cluster16416	1	COG0407	H	uroporphyrinogen decarboxylase; Catalyzes the decarboxylation of four acetate groups of urop [...]	Gain
Cluster1731	11	NOG287103	/	polysaccharide biosynthesis protein	Keep
Cluster109	62	COG1042	C	CoA-binding domain-containing protein	Keep
Cluster16404	1	NOG117993	S	hypothetical protein	Gain
Cluster4362	2	COG0263	E	glutamate 5-kinase; Catalyzes the transfer of a phosphate group to glutamate to form glutama [...]	Loss
Cluster74	73	COG0071	O	heat shock protein HSP20	Keep
Cluster16345	1	ND	/	ND	Gain
Cluster16611	1	COG0605	P	superoxide dismutase; Destroys radicals which are normally produced within the cells and whi [...]	Gain
Cluster16372	1	COG1449	G	putative glycoside hydrolase	Gain
Cluster16296	1	ND	/	ND	Gain
Cluster232	51	COG1245	J	putative ATPase RIL	Keep
Cluster390	48	COG1899	OJ	putative deoxyhypusine synthase	Keep
Cluster682	43	COG4830	J	30S ribosomal protein S26e	Keep
Cluster4175	3	COG0655	C	Multimeric flavodoxin WrbA	Keep
Cluster2425	5	COG0309	O	hydrogenase expression/formation protein HypE	Keep
Cluster2699	5	COG1833	R	hypothetical protein	Keep
Cluster1646	13	COG1970	M	large-conductance mechanosensitive channel; Channel that opens in response to stretch forces [...]	Keep
Cluster1181	30	COG1989	NU	hypothetical protein	Keep
Cluster270	50	COG1047	O	peptidylprolyl isomerase FKBP-type	Keep
Cluster1777	10	COG1515	L	hypothetical protein; Selectively cleaves double-stranded DNA at the second phosphodiester b [...]	Keep
Cluster4856	2	KOG4392	K	ACL005Cp	Keep
Cluster16447	1	NOG47466	G	hypothetical protein	Gain
Cluster519	46	COG0090	J	50S ribosomal protein L2P; One of the primary rRNA binding proteins. Required for associatio [...]	Keep
Cluster701	43	COG0546	C	hydrolase	Keep
Cluster246	51	COG1310	O	Mov34/MPN/PAD-1 family protein	Keep
Cluster16388	1	NOG07996	S	hypothetical protein	Gain
Cluster567	45	COG0077	E	prephenate dehydratase	Keep
Cluster5497	2	NOG233597	/	Plasmid stabilization system addiction module toxin, RelE/StbE family	Keep
Cluster694	43	COG0731	J	tRNA-modifying enzyme	Keep
Cluster809	41	COG0107	E	imidazoleglycerol phosphate synthase, cyclase subunit; IGPS catalyzes the conversion of PRFA [...]	Keep
Cluster1541	16	NOG117791	S	regulatory protein, ArsR	Keep
Cluster482	46	NOG234181	/	hypothetical protein	Keep
Cluster1681	12	COG0675	X	transposase, IS605 OrfB family	Loss
Cluster2832	4	COG3382	R	hypothetical protein	Keep
Cluster16537	1	ND	/	ND	Gain
Cluster806	41	COG1889	J	fibrillarin	Keep
Cluster16581	1	COG1379	R	PHP domain protein	Gain
Cluster32	89	COG0150	F	phosphoribosylformylglycinamidine cyclo-ligase	Keep
Cluster5637	2	ND	/	ND	Keep
Cluster2240	6	COG1449	G	putative glycoside hydrolase	Keep
Cluster2225	6	COG1913	R	Zn-dependent protease; Probable zinc metalloprotease (By similarity)	Keep
Cluster16483	1	COG0842	V	ABC transporter	Gain
Cluster1649	13	COG0577	V	hypothetical protein	Keep
Cluster16351	1	COG0428	P	zinc/iron permease	Gain
Cluster614	44	COG0134	E	indole-3-glycerol-phosphate synthase	Keep
Cluster4332	2	NOG69913	Q	hypothetical protein	Loss
Cluster2767	4	COG0438	M	glycosyl transferase, group 1	Loss
Cluster6378	2	COG0839	C	NADH-ubiquinone/plastoquinone oxidoreductase chain 6	Keep
Cluster5283	2	COG0393	S	hypothetical protein	Keep
Cluster2427	5	COG0438	M	glycosyl transferase, group 1	Keep
Cluster2734	4	COG2248	R	hypothetical protein	Keep
Cluster754	42	COG0526	O	thioredoxin	Keep
Cluster16313	1	ND	/	ND	Gain
Cluster2813	4	COG1373	R	hypothetical protein	Loss
Cluster836	40	COG0531	E	amino acid permease-associated region	Keep
Cluster432	47	COG2090	S	hypothetical protein	Keep
Cluster16260	1	ND	/	ND	Gain
Cluster637	44	COG1931	R	hypothetical protein	Keep
Cluster16618	1	COG0437	C	4Fe-4S ferredoxin iron-sulfur binding domain-containing protein	Gain
Cluster16436	1	ND	/	ND	Gain
Cluster16567	1	COG2043	S	hypothetical protein	Gain
Cluster16525	1	ND	/	ND	Gain
Cluster22	96	COG1404	O	peptidase S8/S53 subtilisin kexin sedolisin	Loss
Cluster110	62	COG0115	EH	branched-chain amino acid aminotransferase	Keep
Cluster1657	13	KOG1374	Z	Putative uncharacterized protein GLEAN_14883	Keep
Cluster291	50	COG0673	R	oxidoreductase domain-containing protein	Keep
Cluster2457	5	COG0601	EP	binding-protein-dependent transporter inner membrane protein; Part of a binding-protein-depe [...]	Loss
Cluster2437	5	NOG11570	S	hypothetical protein	Loss
Cluster781	42	NOG275244	/	phosphoribosylformylglycinamidine synthase PurS	Keep
Cluster16635	1	ND	/	ND	Gain
Cluster2460	5	NOG70497	S	hypothetical protein	Loss
Cluster280	50	COG0442	J	prolyl-tRNA synthetase	Keep
Cluster4449	2	ND	/	ND	Loss
Cluster313	49	COG1977	H	UBA/THIF-type NAD/FAD binding protein	Keep
Cluster285	50	COG0441	J	threonyl-tRNA synthetase	Keep
Cluster182	53	COG5257	J	translation initiation factor IF-2 subunit gamma	Keep
Cluster994	36	COG1355	R	hypothetical protein	Keep
Cluster16381	1	ND	/	ND	Gain
Cluster386	48	COG0082	E	chorismate synthase	Keep
Cluster266	50	COG1997	J	hypothetical protein	Keep
Cluster2790	4	ND	/	ND	Keep
Cluster16460	1	ND	/	ND	Gain
Cluster16557	1	COG1269	C	V-type ATPase 116 kDa subunit	Gain
Cluster641	44	NOG11957	P	hypothetical protein	Keep
Cluster1912	9	COG0733	R	sodium:neurotransmitter symporter	Keep
Cluster163	54	COG0059	EH	ketol-acid reductoisomerase	Keep
Cluster2807	4	COG2129	R	Metallophosphoesterase, calcineurin superfamily	Keep
Cluster16503	1	ND	/	ND	Gain
Cluster371	48	COG0079	E	class I/II aminotransferase	Keep
Cluster16631	1	ND	/	ND	Gain
Cluster768	42	COG0608	L	phosphoesterase DHHA1	Keep
Cluster269	50	COG2007	J	30S ribosomal protein S8e	Keep
Cluster16362	1	ND	/	ND	Gain
Cluster36	87	COG0023	J	translation initiation factor SUI1	Keep
Cluster560	45	COG1208	JM	nucleotidyl transferase	Keep
Cluster262	50	COG0141	E	histidinol dehydrogenase; Catalyzes the sequential NAD-dependent oxidations of L- histidinol [...]	Keep
Cluster16379	1	ND	/	ND	Gain
Cluster3610	3	COG0057	G	glyceraldehyde-3-phosphate dehydrogenase	Loss
Cluster152	55	COG1241	L	MCM family protein	Loss
Cluster1076	34	COG1324	P	CutA1 divalent ion tolerance protein	Keep
Cluster2758	4	COG4754	S	ABC transporter, ATP binding protein	Keep
Cluster221	51	COG0334	E	Glu/Leu/Phe/Val dehydrogenase	Keep
Cluster16369	1	COG0058	G	glycosyl transferase, group 1	Gain
Cluster1948	8	COG1709	K	helix-turn-helix domain-containing protein	Keep
Cluster16457	1	ND	/	ND	Gain
Cluster16225	1	COG2043	S	hypothetical protein	Gain
Cluster187	53	COG1958	K	like-Sm ribonucleoprotein core	Keep
Cluster2239	6	COG1208	JM	nucleotidyl transferase	Keep
Cluster2925	4	COG1793	L	DNA ligase I, ATP-dependent Dnl1; DNA ligase that seals nicks in double-stranded DNA during [...]	Keep
Cluster144	56	COG1173	EP	binding-protein-dependent transporter inner membrane protein; Part of a binding-protein-depe [...]	Keep
Cluster487	46	COG1727	J	ribosomal protein L15	Keep
Cluster501	46	COG2036	B	transcription factor CBF/NF-Y/histone domain-containing protein	Keep
Cluster1193	29	COG1628	R	hypothetical protein	Keep
Cluster378	48	COG1260	I	myo-inositol-1-phosphate synthase	Keep
Cluster3395	3	COG1454	C	iron-containing alcohol dehydrogenase	Loss
Cluster559	45	COG1573	L	uracil-DNA glycosylase superfamily protein	Keep
Cluster490	46	COG1958	K	like-Sm ribonucleoprotein core	Keep
Cluster1118	32	COG0704	P	phosphate uptake regulator, PhoU	Keep
Cluster691	43	COG0164	L	ribonuclease HII; Endonuclease that specifically degrades the RNA of RNA- DNA hybrids (By si [...]	Keep
Cluster2525	5	COG1028	IQR	short-chain dehydrogenase/reductase SDR	Keep
Cluster1607	14	COG0071	O	heat shock protein HSP20	Loss
Cluster462	47	COG2102	J	putative ATP binding protein	Keep
Cluster138	56	COG0719	O	FeS assembly protein SufB	Keep
Cluster1953	8	COG0446	I	FAD-dependent pyridine nucleotide-disulphide oxidoreductase	Keep
Cluster580	45	COG0066	E	3-isopropylmalate dehydratase, small subunit	Keep
Cluster3373	3	COG0745	TK	two component transcriptional regulator, winged helix family	Loss
Cluster2691	5	COG1777	K	hypothetical protein	Keep
Cluster2417	5	COG0247	C	heterodisulfide reductase, subunit; Part of a complex that catalyzes the reversible reductio [...]	Keep
Cluster16511	1	COG0438	M	glycosyl transferase, group 1	Gain
Cluster6381	2	ND	/	ND	Keep
Cluster452	47	COG1503	J	peptide chain release factor 1	Keep
Cluster495	46	COG0231	J	translation initiation factor eIF-5A; Functions by promoting the formation of the first pept [...]	Keep
Cluster16642	1	ND	/	ND	Gain
Cluster1311	24	COG0582	LX	integrase family protein	Loss
Cluster16494	1	ND	/	ND	Gain
Cluster9	117	COG0589	T	UspA domain-containing protein	Loss
Cluster208	52	COG0388	R	Nitrilase/cyanide hydratase and apolipoprotein N-acyltransferase	Loss
Cluster317	49	COG2237	S	hypothetical protein	Keep
Cluster16285	1	COG1032	R	radical SAM domain-containing protein	Gain
Cluster64	77	COG0532	J	translation initiation factor IF-2	Keep
Cluster16541	1	COG2069	C	acetyl-CoA decarbonylase/synthase complex subunit delta; Part of a complex that catalyzes th [...]	Gain
Cluster4229	3	COG0312	R	peptidase U62 modulator of DNA gyrase	Keep
Cluster579	45	COG0024	J	methionine aminopeptidase; Removes the amino-terminal methionine from nascent proteins (By s [...]	Keep
Cluster16266	1	ND	/	ND	Gain
Cluster3443	3	COG0524	G	ribokinase-like domain-containing protein	Loss
Cluster880	39	COG0166	G	RpiR family transcriptional regulator	Keep
Cluster748	42	COG0517	T	signal transduction protein	Keep
Cluster16477	1	ND	/	ND	Gain
Cluster3399	3	ND	/	ND	Keep
Cluster741	42	COG0127	F	RdgB/HAM1 family non-canonical purine NTP pyrophosphatase	Keep
Cluster1036	35	COG0031	E	pyridoxal-5'-phosphate-dependent protein beta subunit	Keep
Cluster2053	7	COG0329	EM	dihydrodipicolinate synthase	Loss
Cluster958	37	COG1936	F	hypothetical protein	Keep
Cluster6363	2	COG1672	R	ATPase	Keep
Cluster706	43	COG1575	H	UbiA prenyltransferase	Keep
Cluster2214	7	COG0123	BQ	histone deacetylase superfamily protein	Keep
Cluster469	47	COG2178	R	translin family protein	Keep
Cluster57	79	COG0462	FE	ribose-phosphate pyrophosphokinase	Keep
Cluster2077	7	COG0530	P	hypothetical protein	Keep
Cluster4233	3	COG2414	C	tungsten-containing aldehyde ferredoxin oxidoreductase	Keep
Cluster16394	1	COG1893	H	2-dehydropantoate 2-reductase	Gain
Cluster16232	1	COG1035	C	coenzyme F420 hydrogenase/dehydrogenase beta subunit	Gain
Cluster941	38	COG1280	E	lysine exporter protein LysE/YggA	Keep
Cluster2829	4	COG0403	E	glycine dehydrogenase subunit 1; The glycine cleavage system catalyzes the degradation of gl [...]	Loss
Cluster2840	4	COG0827	L	N-6 DNA methylase	Keep
Cluster3557	3	COG1079	R	inner-membrane translocator	Loss
Cluster16574	1	ND	/	ND	Gain
Cluster4202	3	NOG286492	/	ABC-2 type transporter	Keep
Cluster16251	1	ND	/	ND	Gain
Cluster646	44	COG0122	L	HhH-GPD family protein	Loss
Cluster16341	1	ND	/	ND	Gain
Cluster1686	12	COG0640	K	hypothetical protein	Keep
Cluster27	92	COG2053	J	30S ribosomal protein S28e	Keep
Cluster2786	4	COG0277	C	FAD linked oxidase domain-containing protein	Loss
Cluster796	41	COG0561	HR	SPP-like hydrolase; Catalyzes the dephosphorylation of 2-phosphoglycolate (By similarity)	Keep
Cluster14	102	COG3569	L	2-alkenal reductase	Loss
Cluster2552	5	COG1457	F	putative hydroxymethylpyrimidine transporter CytX	Loss
Cluster16448	1	ND	/	ND	Gain
Cluster406	48	COG0089	J	ribosomal protein L25/L23	Keep
Cluster16256	1	ND	/	ND	Gain
Cluster4216	3	NOG85961	S	hypothetical protein	Loss
Cluster1428	20	COG1475	D	stage 0 sporulation protein J	Loss
Cluster90	68	COG1116	P	ABC transporter related	Keep
Cluster1962	8	COG0003	P	putative anion transporting ATPase	Keep
Cluster16246	1	ND	/	ND	Gain
Cluster16306	1	COG3408	G	glycogen debranching protein	Gain
Cluster216	52	COG0517	T	signal transduction protein	Loss
Cluster1168	30	COG0195	K	NusA family protein	Loss
Cluster16458	1	ND	/	ND	Gain
Cluster377	48	COG1095	K	DNA-directed RNA polymerase subunit E'	Keep
Cluster236	51	COG1156	C	V-type ATP synthase subunit B; Produces ATP from ADP in the presence of a proton gradient ac [...]	Loss
Cluster16335	1	COG0614	P	periplasmic binding protein	Gain
Cluster1470	18	COG2051	J	ribosomal protein S27E	Keep
Cluster629	44	COG1019	H	cytidyltransferase-like protein	Keep
Cluster459	47	COG0093	J	ribosomal protein L14b/L23e; Binds to 23S rRNA. Forms part of two intersubunit bridges in th [...]	Keep
Cluster308	49	COG0102	J	ribosomal protein L13	Keep
Cluster906	39	NOG68532	S	SNARE associated Golgi protein	Keep
Cluster979	37	COG1938	R	hypothetical protein	Keep
Cluster16215	1	ND	/	ND	Gain
Cluster710	43	COG0293	J	ribosomal RNA methyltransferase RrmJ/FtsJ; Specifically methylates the uridine in position 2 [...]	Keep
Cluster2776	4	COG0560	E	phosphoserine phosphatase SerB	Loss
Cluster620	44	COG0294	H	dihydropteroate synthase	Keep
Cluster1329	23	COG0477	GEPR	proline/betaine transporter, putative	Loss
Cluster16297	1	ND	/	ND	Gain
Cluster2251	6	COG2064	W	type II secretion system protein	Keep
Cluster4380	2	COG2896	H	molybdenum cofactor biosynthesis protein A; Together with moaC, is involved in the conversio [...]	Keep
Cluster515	46	COG0001	H	glutamate-1-semialdehyde 2,1-aminomutase	Loss
Cluster16354	1	COG1239	H	magnesium chelatase, ChlI subunit	Gain
Cluster618	44	COG1308	K	ubiquitin-associated domain-containing protein	Loss
Cluster242	51	COG0592	L	proliferating cell nuclear antigen PcnA; Sliding clamp subunit. Responsible for tethering th [...]	Keep
Cluster16203	1	ND	/	ND	Gain
Cluster16272	1	ND	/	ND	Gain
Cluster6311	2	COG0065	E	3-isopropylmalate dehydratase, large subunit	Loss
Cluster16516	1	ND	/	ND	Gain
Cluster16451	1	ND	/	ND	Gain
Cluster16533	1	ND	/	ND	Gain
Cluster852	40	COG0520	E	cysteine desulfurase, SufS subfamily	Loss
Cluster699	43	COG2097	J	ribosomal protein L31e	Keep
Cluster466	47	COG0284	F	orotidine 5'-phosphate decarboxylase	Keep
Cluster191	53	COG0644	C	flavoprotein	Keep
Cluster16510	1	COG3463	S	Ets-domain containing protein	Gain
Cluster16623	1	COG4892	R	cytochrome b5	Gain
Cluster775	42	COG0125	F	thymidylate kinase; Phosphorylation of dTMP to form dTDP in both de novo and salvage pathway [...]	Loss
Cluster2230	6	COG1801	S	hypothetical protein	Keep
Cluster363	48	COG1594	K	transcription termination factor Tfs	Keep
Cluster16585	1	ND	/	ND	Gain
Cluster16570	1	ND	/	ND	Gain
Cluster16652	1	COG2801	X	ISA0963-2 transposase	Gain
Cluster1642	13	COG1249	C	mercuric reductase	Keep
Cluster16408	1	ND	/	ND	Gain
Cluster16592	1	ND	/	ND	Gain
Cluster347	49	COG1094	J	putative RNA-processing protein	Keep
Cluster267	50	NOG272494	/	prefoldin subunit alpha; Molecular chaperone capable of stabilizing a range of proteins. See [...]	Keep
Cluster16649	1	ND	/	ND	Gain
Cluster1189	30	COG0668	M	hypothetical protein	Keep
Cluster16234	1	ND	/	ND	Gain
Cluster1936	8	COG1335	HR	isochorismatase hydrolase	Keep
Cluster16407	1	COG5423	S	hypothetical protein	Gain
Cluster2449	5	ND	/	ND	Keep
Cluster16412	1	COG1300	D	hypothetical protein	Gain
Cluster3423	3	COG0125	F	thymidylate kinase; Phosphorylation of dTMP to form dTDP in both de novo and salvage pathway [...]	Keep
Cluster401	48	COG0129	EG	dihydroxy-acid dehydratase	Keep
Cluster281	50	COG1980	G	hypothetical protein	Keep
Cluster16348	1	ND	/	ND	Gain
Cluster16241	1	COG0119	E	pyruvate carboxyltransferase	Gain
Cluster803	41	COG0009	J	putative translation factor	Keep
Cluster2226	6	ND	/	ND	Keep
Cluster17	99	COG1257	I	hydroxymethylglutaryl-CoA reductase, degradative	Keep
Cluster16553	1	COG2896	H	molybdenum cofactor biosynthesis protein A; Together with moaC, is involved in the conversio [...]	Gain
Cluster16464	1	ND	/	ND	Gain
Cluster123	58	COG0183	I	Propanoyl-CoA C-acyltransferase	Keep
Cluster2818	4	COG5491	D	SNF7	Keep
Cluster6374	2	COG0433	L	hypothetical protein	Keep
Cluster338	49	NOG287922	/	hypothetical protein	Keep
Cluster333	49	COG1676	J	tRNA intron endonuclease	Keep
Cluster16608	1	COG4832	S	hypothetical protein	Gain
Cluster436	47	COG2016	J	PUA domain-containing protein	Keep
Cluster5287	2	COG0583	K	LysR family transcriptional regulator	Keep
Cluster2792	4	COG1839	F	hypothetical protein	Keep
Cluster2738	4	COG0474	P	magnesium-transporting P-type ATPase	Keep
Cluster381	48	COG0368	H	cobalamin 5'-phosphate synthase	Keep
Cluster51	80	COG0008	J	glutamyl-tRNA synthetase; Catalyzes the attachment of glutamate to tRNA(Glu) in a two-step r [...]	Keep
Cluster686	43	COG1830	G	fructose-bisphosphate aldolase	Keep
Cluster16432	1	COG1014	C	pyruvate flavodoxin/ferredoxin oxidoreductase domain-containing protein	Gain
Cluster16485	1	ND	/	ND	Gain
Cluster722	43	COG2038	H	hypothetical protein	Keep
Cluster16536	1	COG1810	S	hypothetical protein	Gain
Cluster16614	1	ND	/	ND	Gain
Cluster16563	1	ND	/	ND	Gain
Cluster16365	1	ND	/	ND	Gain
Cluster41	85	COG0265	O	2-alkenal reductase	Keep
Cluster3265	4	COG1758	K	RNA polymerase Rpb6	Keep
Cluster225	51	COG0423	J	glycyl-tRNA synthetase	Keep
Cluster45	83	COG1063	ER	alcohol dehydrogenase	Keep
Cluster4219	3	COG0309	O	hydrogenase expression/formation protein HypE	Keep
Cluster1595	15	COG3576	R	pyridoxamine 5'-phosphate oxidase-related FMN-binding	Keep
Cluster16444	1	ND	/	ND	Gain
Cluster16277	1	COG0635	H	coproporphyrinogen III oxidase	Gain
Cluster16578	1	ND	/	ND	Gain
Cluster272	50	COG1632	J	50S ribosomal protein L15e	Keep
Cluster759	42	COG0106	E	1-(5-phosphoribosyl)-5-((5- phosphoribosylamino)methylideneamino)imidazole-4- carboxamideisomerase	Keep
Cluster340	49	COG0048	J	30S ribosomal protein S12P; With S4 and S5 plays an important role in translational accuracy [...]	Keep
Cluster402	48	COG1717	J	ribosomal protein L32e	Keep
Cluster2060	7	COG0467	T	ATPase	Loss
Cluster4341	2	COG0306	P	phosphate transporter	Keep
Cluster651	44	COG0402	FR	amidohydrolase	Keep
Cluster132	57	COG0484	O	chaperone protein DnaJ; Participates actively in the response to hyperosmotic and heat shock [...]	Keep
Cluster499	46	COG0391	HG	LPPG:FO 2-phospho-L-lactate transferase	Keep
Cluster304	50	COG0015	F	adenylosuccinate lyase	Keep
Cluster16243	1	COG1035	C	coenzyme F420 hydrogenase/dehydrogenase beta subunit	Gain
Cluster16606	1	ND	/	ND	Gain
Cluster1721	11	COG1304	CIR	isopentenyl pyrophosphate isomerase; Catalyzes the 1,3-allylic rearrangement of the homoally [...]	Keep
Cluster4428	2	ND	/	ND	Loss
Cluster16423	1	COG0523	R	divalent cation transport protein	Gain
Cluster16403	1	ND	/	ND	Gain
Cluster16375	1	ND	/	ND	Gain
Cluster399	48	COG0526	O	thioredoxin	Loss
Cluster2444	5	COG0576	O	GrpE protein; Participates actively in the response to hyperosmotic and heat shock by preven [...]	Keep
Cluster1139	31	NOG114159	S	hypothetical protein	Keep
Cluster3285	3	COG0717	F	deoxycytidine triphosphate deaminase	Keep
Cluster16507	1	COG2441	R	hypothetical protein	Gain
Cluster554	45	COG2042	J	hypothetical protein	Keep
Cluster677	44	ND	/	ND	Keep
Cluster170	54	COG1093	J	RNA-binding S1 domain-containing protein	Keep
Cluster2418	5	COG2086	C	electron transfer flavoprotein beta subunit	Keep
Cluster506	46	COG1756	J	ribosome biogenesis protein	Keep
Cluster3376	3	COG0345	E	pyrroline-5-carboxylate reductase	Keep
Cluster2151	7	COG0863	L	DNA methylase	Loss
Cluster1055	35	COG2968	S	hypothetical protein	Loss
Cluster2754	4	COG1912	H	hypothetical protein	Loss
Cluster2247	6	ND	/	ND	Loss
Cluster988	37	COG0573	P	phosphate ABC transporter inner membrane subunit PstC; Part of a binding-protein-dependent t [...]	Keep
Cluster2783	4	COG2410	R	hypothetical protein	Keep
Cluster2218	6	COG0446	I	FAD-dependent pyridine nucleotide-disulphide oxidoreductase	Loss
Cluster224	51	COG1111	L	DEAD/DEAH box helicase domain-containing protein	Keep
Cluster4178	3	ND	/	ND	Loss
Cluster16443	1	ND	/	ND	Gain
Cluster5931	2	NOG08147	/	hypothetical protein	Keep
Cluster325	49	COG0608	L	phosphoesterase DHHA1	Keep
Cluster1216	29	COG4880	R	copper amine oxidase-like protein	Keep
Cluster16390	1	ND	/	ND	Gain
Cluster184	53	COG1992	R	phosphomethylpyrimidine kinase	Keep
Cluster104	63	NOG76061	R	hypothetical protein	Keep
Cluster1836	9	COG0402	FR	amidohydrolase	Loss
Cluster2703	5	COG0002	E	N-acetyl-gamma-glutamyl-phosphate reductase; Involved in both the arginine and lysine biosyn [...]	Keep
Cluster745	42	COG1945	E	arginine decarboxylase (EC:4.1.1.19)	Loss
Cluster2463	5	COG0531	E	amino acid permease-associated region	Keep
Cluster810	41	COG1407	R	metallophosphoesterase	Keep
Cluster4234	3	COG2414	C	tungsten-containing aldehyde ferredoxin oxidoreductase	Keep
Cluster823	41	COG0226	P	phosphate ABC transporter periplasmic phosphate-binding protein	Keep
Cluster6385	2	ND	/	ND	Keep
Cluster607	45	COG0440	E	acetolactate synthase small subunit	Keep
Cluster16303	1	COG1927	C	Methylenetetrahydromethanopterin dehydrogenase	Gain
Cluster16397	1	ND	/	ND	Gain
Cluster16212	1	COG1803	G	Methylglyoxal synthase	Gain
Cluster16492	1	ND	/	ND	Gain
Cluster486	46	COG0202	K	RNA polymerase insert	Keep
Cluster16424	1	ND	/	ND	Gain
Cluster535	46	COG1829	H	GHMP kinase	Keep
Cluster5	133	COG0642	T	histidine kinase	Loss
Cluster16502	1	COG1145	C	hypothetical protein	Gain
Cluster16522	1	ND	/	ND	Gain
Cluster16324	1	ND	/	ND	Gain
Cluster2579	5	COG0750	OK	peptidase M50	Loss
Cluster16619	1	ND	/	ND	Gain
Cluster204	52	COG0043	H	UbiD family decarboxylase	Keep
Cluster494	46	COG1818	J	THUMP domain-containing protein	Keep
Cluster16200	1	ND	/	ND	Gain
Cluster16568	1	COG1541	H	coenzyme F390 synthetase	Gain
Cluster16316	1	COG4058	H	methyl coenzyme M reductase, alpha subunit; Reduction of methyl-coenzyme M (2-(methylthio) e [...]	Gain
Cluster16454	1	ND	/	ND	Gain
Cluster16358	1	COG0620	E	methionine synthase (B12-independent)	Gain
Cluster449	47	COG0651	CP	hydrogenase, membrane subunit 1-like protein (EchA-like)	Keep
Cluster3895	3	COG0070	E	ferredoxin-dependent glutamate synthase	Keep
Cluster16546	1	ND	/	ND	Gain
Cluster1220	28	NOG287853	/	deoxyribonuclease	Keep
Cluster6367	2	COG1866	C	phosphoenolpyruvate carboxykinase	Keep
Cluster16529	1	NOG86891	S	acetyltransferase, GNAT family	Gain
Cluster625	44	COG0149	G	triosephosphate isomerase	Keep
Cluster70	74	COG4992	E	acetylornithine and succinylornithine aminotransferase	Keep
Cluster16473	1	ND	/	ND	Gain
Cluster884	39	NOG82464	S	H+transporting two-sector ATPase C subunit	Loss
Cluster2421	5	ND	/	ND	Loss
Cluster16474	1	COG1767	H	triphosphoribosyl-dephospho-CoA protein	Gain
Gene gain and loss events of the ancestor of DRTY-7 bin_36 and JZ-2 bin_220 (Gain: 37; Loss: 278; Keep: 985).
Gene family†	No. of genes	COG / NOG / KOG‡	COG category	Putative function	Gain or Loss
Cluster3370	3	COG0289	E	dihydrodipicolinate reductase	Loss
Cluster2075	7	ND	/	ND	Keep
Cluster2058	7	ND	/	ND	Loss
Cluster6364	2	COG0375	R	hydrogenase expression/formation protein (maturation factor); Probably plays a role in an hy [...]	Gain
Cluster875	40	COG0031	E	pyridoxal-5'-phosphate-dependent protein beta subunit	Loss
Cluster1955	8	COG0721	J	aspartyl/glutamyl-tRNA amidotransferase subunit C; Allows the formation of correctly charged [...]	Keep
Cluster5282	2	COG0370	P	ferrous iron transport protein B	Keep
Cluster3398	3	COG4257	V	copper resistance D domain-containing protein	Loss
Cluster747	42	COG1599	L	nucleic acid binding OB-fold tRNA/helicase-type	Keep
Cluster603	45	COG0154	J	glutamyl-tRNA(Gln) amidotransferase subunit A	Keep
Cluster1829	9	COG2025	C	electron transfer flavoprotein alpha subunit	Keep
Cluster233	51	COG0615	M	cytidyltransferase-like protein	Keep
Cluster3301	3	COG0651	CP	hydrogenase, membrane subunit 1-like protein (EchA-like)	Loss
Cluster1	232	COG1522	K	AsnC family transcriptional regulator	Keep
Cluster3460	3	COG0456	J	ribosomal-protein-alanine acetyltransferase	Loss
Cluster1575	15	COG1260	I	myo-inositol-1-phosphate synthase	Keep
Cluster324	49	COG0149	G	triosephosphate isomerase	Keep
Cluster2215	6	COG2236	H	phosphoribosyltransferase-like protein	Keep
Cluster21	97	COG0843	C	cytochrome c oxidase subunit I	Loss
Cluster292	50	COG0088	J	50S ribosomal protein L4P	Keep
Cluster2643	5	COG1002	V	hypothetical protein	Keep
Cluster1609	14	COG0477	GEPR	proline/betaine transporter, putative	Loss
Cluster1641	13	COG2141	HR	luciferase family protein	Keep
Cluster433	47	COG1370	J	PUA domain-containing protein	Keep
Cluster636	44	COG0012	J	translation-associated GTPase	Keep
Cluster1724	11	COG1055	P	citrate transporter	Loss
Cluster2434	5	COG0674	C	pyruvate flavodoxin/ferredoxin oxidoreductase domain-containing protein	Keep
Cluster200	52	COG3620	K	XRE family transcriptional regulator	Keep
Cluster312	49	COG1085	G	galactose-1-phosphate uridylyltransferase	Keep
Cluster274	50	COG1270	H	cobalamin biosynthesis protein CobD	Keep
Cluster583	45	COG0061	F	ATP-NAD/AcoX kinase	Keep
Cluster4232	3	ND	/	ND	Keep
Cluster1835	9	COG1813	J	XRE family transcriptional regulator	Keep
Cluster111	61	COG0096	J	30S ribosomal protein S8P; One of the primary rRNA binding proteins, it binds directly to 16 [...]	Keep
Cluster919	38	COG0200	J	ribosomal protein L15	Keep
Cluster2237	6	COG0477	GEPR	proline/betaine transporter, putative	Keep
Cluster700	43	COG1899	OJ	putative deoxyhypusine synthase	Keep
Cluster89	69	COG1201	L	DEAD/DEAH box helicase domain-containing protein	Keep
Cluster457	47	COG0201	U	preprotein translocase subunit SecY; Involved in protein export (By similarity)	Keep
Cluster5025	2	NOG129642	S	hypothetical protein	Keep
Cluster1949	8	COG1407	R	metallophosphoesterase	Keep
Cluster1782	10	COG0053	P	cation diffusion facilitator family transporter	Loss
Cluster1940	8	COG0019	E	diaminopimelate decarboxylase	Keep
Cluster565	45	COG0287	E	prephenate dehydrogenase	Keep
Cluster116	59	COG0075	EF	Serine--pyruvate transaminase	Keep
Cluster667	44	COG0152	F	phosphoribosylaminoimidazolesuccinocarboxamide synthase	Keep
Cluster500	46	COG1552	J	50S ribosomal protein L40e	Keep
Cluster3474	3	ND	/	ND	Keep
Cluster3344	3	COG0624	E	peptidase M20	Keep
Cluster66	75	COG0028	EH	acetolactate synthase large subunit, biosynthetic type	Keep
Cluster1911	9	COG4422	X	Gp37Gp68 family protein	Keep
Cluster446	47	COG1311	L	DNA polymerase II small subunit	Keep
Cluster1779	10	COG1446	E	L-asparaginase	Keep
Cluster135	57	COG0675	X	transposase, IS605 OrfB family	Loss
Cluster4857	2	COG1449	G	putative glycoside hydrolase	Keep
Cluster1044	35	COG2890	J	putative methylase	Keep
Cluster496	46	COG1383	J	30S ribosomal protein S17e	Keep
Cluster2803	4	COG1715	V	Mrr restriction system protein	Loss
Cluster574	45	NOG137044	R	hypothetical protein	Keep
Cluster2774	4	COG1014	C	pyruvate flavodoxin/ferredoxin oxidoreductase domain-containing protein	Keep
Cluster6365	2	COG0517	T	signal transduction protein	Gain
Cluster4356	2	COG2431	S	hypothetical protein	Loss
Cluster2980	4	COG0467	T	ATPase	Keep
Cluster1116	32	COG1658	J	TOPRIM domain-containing protein	Keep
Cluster211	52	COG1793	L	DNA ligase I, ATP-dependent Dnl1; DNA ligase that seals nicks in double-stranded DNA during [...]	Keep
Cluster683	43	COG1032	R	radical SAM domain-containing protein	Keep
Cluster762	42	COG0842	V	ABC transporter	Loss
Cluster391	48	COG0372	C	2-methylcitrate synthase/citrate synthase II	Loss
Cluster757	42	COG0482	J	tRNA (5-methylaminomethyl-2-thiouridylate)-methyltransferase	Loss
Cluster4637	2	COG0138	F	phosphoribosylaminoimidazolecarboxamide formyltransferase/IMP cyclohydrolase	Keep
Cluster2833	4	COG2250	S	HEPN domain-containing protein	Keep
Cluster65	76	COG0605	P	superoxide dismutase; Destroys radicals which are normally produced within the cells and whi [...]	Keep
Cluster1680	12	COG0433	L	hypothetical protein	Keep
Cluster1776	10	COG0477	GEPR	proline/betaine transporter, putative	Keep
Cluster4228	3	COG0103	J	ribosomal protein S9	Keep
Cluster695	43	COG0750	OK	peptidase M50	Keep
Cluster903	39	COG0041	F	phosphoribosylaminoimidazole carboxylase, catalytic subunit	Keep
Cluster838	40	COG0537	FGR	histidine triad (HIT) protein	Loss
Cluster178	53	COG1136	M	ABC transporter related	Keep
Cluster578	45	COG1378	K	transcriptional regulator TrmB	Loss
Cluster6382	2	COG0701	S	hypothetical protein	Gain
Cluster1952	8	COG0475	P	sodium/hydrogen exchanger	Loss
Cluster2729	4	COG1351	F	thymidylate synthase complementing protein ThyX	Keep
Cluster244	51	COG0061	F	ATP-NAD/AcoX kinase	Keep
Cluster2068	7	COG0382	H	UbiA prenyltransferase	Loss
Cluster2067	7	COG2141	HR	luciferase family protein	Loss
Cluster771	42	COG0513	L	DEAD/DEAH box helicase domain-containing protein	Loss
Cluster395	48	COG1522	K	AsnC family transcriptional regulator	Keep
Cluster3314	3	COG0663	R	carbonic anhydrase	Loss
Cluster192	53	COG3356	I	membrane protein-like protein	Keep
Cluster387	48	COG1685	E	shikimate kinase	Keep
Cluster608	45	COG0151	F	phosphoribosylamine--glycine ligase	Keep
Cluster3383	3	COG4603	R	carbohydrate ABC transporter permease	Keep
Cluster56	79	COG2512	S	hypothetical protein	Loss
Cluster923	38	COG1940	KG	Rok family protein	Loss
Cluster1648	13	COG0863	L	DNA methylase	Keep
Cluster2745	4	COG0306	P	phosphate transporter	Keep
Cluster1444	19	COG0644	C	flavoprotein	Loss
Cluster2841	4	COG0863	L	DNA methylase	Keep
Cluster2705	5	COG1522	K	AsnC family transcriptional regulator	Keep
Cluster2220	6	COG1208	JM	nucleotidyl transferase	Keep
Cluster2828	4	COG0076	E	L-tyrosine decarboxylase; Specifically catalyzes the decarboxylation of L-tyrosine to produc [...]	Keep
Cluster288	50	COG0540	F	aspartate carbamoyltransferase	Keep
Cluster372	48	COG0436	E	class I/II aminotransferase	Keep
Cluster228	51	COG1500	J	putative RNA-associated protein	Keep
Cluster647	44	COG1915	S	LOR/SDH bifunctional protein	Keep
Cluster13	105	COG0458	EF	carbamoyl-phosphate synthase large subunit	Keep
Cluster869	40	NOG129150	S	hypothetical protein	Keep
Cluster364	48	COG0109	HI	protoheme IX farnesyltransferase	Loss
Cluster1849	9	COG1527	C	H(+)-transporting two-sector ATPase	Loss
Cluster592	45	COG0527	E	aspartate kinase	Keep
Cluster1486	18	COG0835	NT	chemotaxis protein CheW	Keep
Cluster91	68	COG0492	O	glucose-inhibited division protein A	Keep
Cluster40	85	COG0533	J	metalloendopeptidase glycoprotease family	Keep
Cluster207	52	COG0601	EP	binding-protein-dependent transporter inner membrane protein; Part of a binding-protein-depe [...]	Keep
Cluster78	72	COG0494	V	NUDIX hydrolase	Keep
Cluster316	49	COG0148	G	phosphopyruvate hydratase	Keep
Cluster438	47	COG0171	H	NAD+ synthetase	Keep
Cluster815	41	COG0430	A	RNA-3'-phosphate cyclase	Keep
Cluster251	51	COG2046	P	sulfate adenylyltransferase	Loss
Cluster527	46	COG2036	B	transcription factor CBF/NF-Y/histone domain-containing protein	Keep
Cluster2430	5	COG0068	O	hydrogenase expression/formation regulatory protein	Keep
Cluster261	50	COG0078	E	ornithine carbamoyltransferase	Keep
Cluster194	53	COG1612	H	hypothetical protein	Loss
Cluster4363	2	COG1397	O	ADP-ribosylglycohydrolase	Keep
Cluster808	41	COG0131	E	imidazoleglycerol-phosphate dehydratase	Keep
Cluster164	54	COG0499	H	adenosylhomocysteinase	Keep
Cluster4505	2	COG4870	O	putative C1A family peptidase	Loss
Cluster4074	3	COG1475	D	stage 0 sporulation protein J	Keep
Cluster343	49	COG1331	R	hypothetical protein	Loss
Cluster3304	3	COG1940	KG	Rok family protein	Keep
Cluster445	47	COG0080	J	ribosomal protein L11; This protein binds directly to 23S ribosomal RNA (By similarity)	Keep
Cluster1192	29	COG0846	O	silent information regulator protein Sir2	Loss
Cluster853	40	COG0713	C	NADH-ubiquinone oxidoreductase chain 4L	Keep
Cluster2764	4	COG0527	E	aspartate kinase	Keep
Cluster150	55	COG1250	I	3-hydroxybutyryl-CoA dehydrogenase	Loss
Cluster1610	14	COG1960	I	acyl-CoA dehydrogenase domain protein	Loss
Cluster801	41	COG0630	U	flagellar protein I-like protein	Keep
Cluster518	46	COG3276	J	elongation factor Tu domain-containing protein	Loss
Cluster2759	4	COG2150	R	hypothetical protein	Keep
Cluster1523	17	COG0129	EG	dihydroxy-acid dehydratase	Keep
Cluster707	43	COG0316	O	iron-sulfur cluster assembly accessory protein	Keep
Cluster3263	4	COG1818	J	THUMP domain-containing protein	Keep
Cluster388	48	COG0136	E	aspartate-semialdehyde dehydrogenase	Keep
Cluster3427	3	COG1836	S	hypothetical protein	Keep
Cluster881	39	COG0558	I	CDP-alcohol phosphatidyltransferase	Keep
Cluster245	51	COG0087	J	50S ribosomal protein L3P; One of the primary rRNA binding proteins, it binds directly near [...]	Keep
Cluster2422	5	COG0074	C	CoA-binding domain-containing protein	Loss
Cluster453	47	COG0528	F	uridylate kinase, putative	Keep
Cluster49	81	COG1478	H	F420-dependent oxidoreductase, putative	Keep
Cluster379	48	COG1577	I	mevalonate kinase	Keep
Cluster2439	5	COG0526	O	thioredoxin	Keep
Cluster463	47	COG1758	K	RNA polymerase Rpb6	Keep
Cluster4373	2	COG0426	C	flavodoxin	Keep
Cluster2171	7	COG0559	E	inner-membrane translocator	Keep
Cluster4231	3	COG0863	L	DNA methylase	Keep
Cluster400	48	COG1339	H	hypothetical protein	Keep
Cluster428	47	COG0464	MDT	AAA family ATPase (EC:3.6.4.6)	Keep
Cluster115	60	COG0475	P	sodium/hydrogen exchanger	Keep
Cluster2446	5	COG0693	R	metal dependent phosphohydrolase	Keep
Cluster295	50	NOG114794	S	sec-independent translocation protein MttA/Hcf106	Keep
Cluster214	52	COG0085	K	DNA-directed RNA polymerase subunit B	Keep
Cluster278	50	COG2109	H	cob(I)alamin adenosyltransferase	Keep
Cluster2415	6	COG0721	J	aspartyl/glutamyl-tRNA amidotransferase subunit C; Allows the formation of correctly charged [...]	Keep
Cluster582	45	COG1855	R	ATPase	Loss
Cluster491	46	COG1830	G	fructose-bisphosphate aldolase	Keep
Cluster1105	33	NOG12398	/	hypothetical protein	Keep
Cluster223	51	COG0111	HR	D-isomer specific 2-hydroxyacid dehydrogenase NAD-binding	Keep
Cluster1839	9	COG4001	S	heme biosynthesis protein (NirJ-2)	Keep
Cluster3377	3	COG2102	J	putative ATP binding protein	Loss
Cluster411	48	COG1287	O	dolichyl-diphosphooligosaccharide--protein glycotransferase	Keep
Cluster2135	7	COG1994	O	peptidase M50	Keep
Cluster915	38	COG2870	M	ribokinase-like domain-containing protein	Keep
Cluster2231	6	COG0303	H	molybdenum cofactor biosynthesis protein	Keep
Cluster250	51	COG1321	K	DtxR family iron dependent repressor	Loss
Cluster3891	3	COG2804	NUW	glycosyl transferase, group 2 family protein	Keep
Cluster240	51	COG0001	H	glutamate-1-semialdehyde 2,1-aminomutase	Loss
Cluster311	49	COG0852	C	NADH dehydrogenase 30 kDa subunit	Keep
Cluster2243	6	COG0671	I	phosphoesterase PA-phosphatase related	Keep
Cluster6368	2	COG1055	P	citrate transporter	Gain
Cluster5286	2	COG1995	H	4-hydroxythreonine-4-phosphate dehydrogenase	Keep
Cluster2742	4	COG2522	R	hypothetical protein	Keep
Cluster3419	3	KOG2672	H	Lipoyl synthase, mitochondrial Precursor (EC 2.8.1.8)(Lipoic acid synthase)(Lipoate synthase [...]	Loss
Cluster3388	3	NOG226932	S	polysaccharide biosynthesis protein	Keep
Cluster5260	2	COG0067	E	glutamine PRPP amidotransferase	Gain
Cluster4386	2	COG1763	H	molybdopterin-guanine dinucleotide biosynthesis protein	Keep
Cluster1579	15	COG0451	M	NAD-dependent epimerase/dehydratase	Keep
Cluster1719	11	COG0675	X	transposase, IS605 OrfB family	Loss
Cluster4931	2	COG0863	L	DNA methylase	Keep
Cluster3305	3	NOG277199	/	hypothetical protein	Keep
Cluster3470	3	COG0500	QR	methyltransferase type 11	Keep
Cluster320	49	COG0162	J	tyrosyl-tRNA synthetase	Keep
Cluster329	49	COG0472	M	glycosyl transferase family protein	Keep
Cluster938	38	COG1998	J	ribosomal protein S27a	Keep
Cluster437	47	COG1736	J	diphthamide biosynthesis protein	Keep
Cluster5285	2	COG1966	T	carbon starvation protein, CstA family	Keep
Cluster50	81	COG0518	F	class I glutamine amidotransferase	Loss
Cluster3097	4	COG0463	M	glycosyl transferase family protein	Keep
Cluster6369	2	COG0407	H	uroporphyrinogen decarboxylase; Catalyzes the decarboxylation of four acetate groups of urop [...]	Gain
Cluster332	49	COG0163	H	3-octaprenyl-4-hydroxybenzoate carboxy-lyase	Keep
Cluster927	38	COG0529	P	adenylylsulfate kinase; Catalyzes the synthesis of activated sulfate (By similarity)	Keep
Cluster1191	29	COG1012	C	Aldehyde Dehydrogenase	Keep
Cluster131	57	COG0396	O	FeS assembly ATPase SufC	Keep
Cluster3299	3	COG3425	I	hydroxymethylglutaryl-CoA synthase	Keep
Cluster309	49	COG0520	E	cysteine desulfurase, SufS subfamily	Keep
Cluster4487	2	COG2154	H	transcriptional coactivator/pterin dehydratase	Loss
Cluster509	46	COG1439	J	nucleotide binding protein	Keep
Cluster791	42	COG0311	H	SNO glutamine amidotransferase; Involved in the hydrolysis of glutamine to glutamate and amm [...]	Keep
Cluster3264	4	COG2244	M	heteropolysaccharide repeat-containing protein	Keep
Cluster3440	3	COG1708	R	DNA polymerase, beta domain protein region	Keep
Cluster120	58	COG0519	F	GMP synthase	Keep
Cluster1679	12	NOG134241	R	hypothetical protein	Loss
Cluster687	43	COG4919	J	30S ribosomal protein S30e	Keep
Cluster2453	5	KOG0250	L	Structural maintenance of chromosomes protein	Keep
Cluster1723	11	COG2220	G	hypothetical protein	Loss
Cluster215	52	COG1782	R	beta-lactamase domain-containing protein	Keep
Cluster753	42	COG0420	L	metallophosphoesterase	Keep
Cluster628	44	COG0406	G	phosphoglycerate mutase	Loss
Cluster203	52	COG0689	J	exosome complex exonuclease 1; Probably involved in the 3'->5' degradation of a variety of R [...]	Keep
Cluster382	48	COG1492	H	cobyrinic acid ac-diamide synthase	Keep
Cluster2779	4	NOG09936	R	hypothetical protein	Loss
Cluster485	46	COG0522	J	30S ribosomal protein S4; One of the primary rRNA binding proteins, it binds directly to 16S [...]	Keep
Cluster543	46	COG1759	F	5-formaminoimidazole-4-carboxamide-1-(beta)-D-ribofuranosyl 5'-monophosphate synthetase; Cat [...]	Keep
Cluster1538	16	COG0677	M	UDP-N-acetyl-D-mannosaminuronic acid dehydrogenase	Loss
Cluster2926	4	COG0500	QR	methyltransferase type 11	Keep
Cluster1956	8	COG4934	O	peptidase S8/S53 subtilisin kexin sedolisin	Loss
Cluster346	49	COG0156	H	8-amino-7-oxononanoate synthase	Loss
Cluster4570	2	NOG275966	/	PilT protein domain protein	Loss
Cluster158	55	COG0113	H	delta-aminolevulinic acid dehydratase	Loss
Cluster4569	2	ND	/	ND	Keep
Cluster3335	3	COG0477	GEPR	proline/betaine transporter, putative	Keep
Cluster2763	4	COG0675	X	transposase, IS605 OrfB family	Keep
Cluster33	89	COG0624	E	peptidase M20	Keep
Cluster2801	4	ND	/	ND	Keep
Cluster1700	12	COG1741	R	Pirin-related protein	Loss
Cluster18	98	COG1581	K	DNA/RNA-binding protein AlbA; Binds double-stranded DNA tightly but without sequence specifi [...]	Keep
Cluster354	49	COG3959	G	ribulose-phosphate 3-epimerase	Keep
Cluster696	43	COG0548	E	acetylglutamate kinase; Involved in both the arginine and lysine biosynthetic pathways (By s [...]	Loss
Cluster633	44	COG0644	C	flavoprotein	Loss
Cluster4429	2	ND	/	ND	Loss
Cluster760	42	COG2931	Q	putative hemolysin	Keep
Cluster767	42	COG0167	F	dihydroorotate dehydrogenase 2	Keep
Cluster2749	4	COG0778	C	cob(II)yrinic acid a,c-diamide reductase	Keep
Cluster2246	6	COG0602	R	radical SAM domain-containing protein	Loss
Cluster704	43	COG0139	E	phosphoribosyl-AMP cyclohydrolase	Keep
Cluster2252	6	COG2141	HR	luciferase family protein	Loss
Cluster2063	7	COG0551	L	DNA topoisomerase I (topA)	Keep
Cluster2219	6	COG1208	JM	nucleotidyl transferase	Keep
Cluster662	44	COG1060	H	radical SAM domain-containing protein	Keep
Cluster476	47	COG0491	R	Zn-dependent hydrolase	Keep
Cluster167	54	COG0525	J	valyl-tRNA synthetase	Keep
Cluster1944	8	COG2896	H	molybdenum cofactor biosynthesis protein A; Together with moaC, is involved in the conversio [...]	Keep
Cluster643	44	COG1102	F	cytidylate kinase	Keep
Cluster284	50	COG0124	J	histidyl-tRNA synthetase	Keep
Cluster6370	2	NOG133919	S	hypothetical protein	Gain
Cluster840	40	COG1630	L	hypothetical protein	Loss
Cluster2755	4	COG1215	N	glycosyl transferase family protein	Keep
Cluster26	93	COG0083	E	homoserine kinase	Loss
Cluster839	40	COG1225	O	alkyl hydroperoxide reductase/thiol specific antioxidant/Mal allergen	Keep
Cluster4382	2	COG4670	I	coenzyme A transferase	Loss
Cluster2048	8	COG2047	R	hypothetical protein	Keep
Cluster1737	11	COG0840	NT	methyl-accepting chemotaxis protein	Keep
Cluster2730	4	COG1524	R	type I phosphodiesterase/nucleotide pyrophosphatase	Keep
Cluster1580	15	COG0122	L	HhH-GPD family protein	Loss
Cluster2229	6	COG1488	H	nicotinate phosphoribosyltransferase	Keep
Cluster1148	31	COG0463	M	glycosyl transferase family protein	Keep
Cluster805	41	COG2094	L	DNA-3-methyladenine glycosylase	Loss
Cluster2412	6	NOG08298	K	hypothetical protein	Keep
Cluster3451	3	COG0437	C	4Fe-4S ferredoxin iron-sulfur binding domain-containing protein	Gain
Cluster122	58	COG0649	C	NADH dehydrogenase (quinone)	Keep
Cluster593	45	COG1819	G	hypothetical protein	Loss
Cluster555	45	COG4046	S	hypothetical protein	Keep
Cluster3260	4	COG1468	V	hypothetical protein	Keep
Cluster77	72	COG2238	J	30S ribosomal protein S19e	Keep
Cluster2064	7	COG0213	F	thymidine phosphorylase	Loss
Cluster2739	4	ND	/	ND	Loss
Cluster2409	6	COG2872	J	alanyl-tRNA synthetase related protein (fragment)	Keep
Cluster1850	9	COG1269	C	V-type ATPase 116 kDa subunit	Loss
Cluster1048	35	COG4063	H	tetrahydromethanopterin S-methyltransferase subunit A	Keep
Cluster6379	2	ND	/	ND	Gain
Cluster631	44	NOG267415	/	hypothetical protein	Keep
Cluster617	44	NOG228714	S	HEAT repeat-containing PBS lyase	Keep
Cluster442	47	COG1644	K	DNA-directed RNA polymerase subunit N	Keep
Cluster2429	5	COG1032	R	radical SAM domain-containing protein	Keep
Cluster885	39	COG0312	R	peptidase U62 modulator of DNA gyrase	Keep
Cluster1644	13	COG2095	E	multiple antibiotic resistance (MarC)-related protein	Keep
Cluster2255	6	COG0154	J	glutamyl-tRNA(Gln) amidotransferase subunit A	Keep
Cluster460	47	COG2519	J	tRNA methyltransferase complex GCD14 subunit	Keep
Cluster405	48	COG0091	J	ribosomal protein L22; This protein binds specifically to 23S rRNA. It makes multiple contac [...]	Keep
Cluster2459	5	COG1030	O	nodulation efficiency protein NfeD	Keep
Cluster680	44	COG1985	H	deaminase-reductase domain-containing protein	Keep
Cluster337	49	COG0097	J	ribosomal protein L6	Keep
Cluster3186	4	NOG277651	/	hypothetical protein	Keep
Cluster271	50	COG0020	I	undecaprenyl diphosphate synthase	Keep
Cluster2574	5	COG3830	T	SerB	Keep
Cluster1770	10	COG0501	O	heat shock protein HtpX	Keep
Cluster360	49	COG1410	E	methionine synthase	Keep
Cluster160	55	COG0112	E	serine hydroxymethyltransferase; Interconversion of serine and glycine (By similarity)	Keep
Cluster241	51	COG1478	H	F420-dependent oxidoreductase, putative	Keep
Cluster305	49	COG0104	F	adenylosuccinate synthetase; Plays an important role in the de novo pathway of purine nucleo [...]	Keep
Cluster1663	13	NOG149033	S	hypothetical protein	Keep
Cluster179	53	COG1798	J	diphthine synthase; Required for the methylation step in diphthamide biosynthesis (By similarity)	Keep
Cluster417	48	COG1602	S	hypothetical protein	Keep
Cluster1425	20	COG0410	E	ABC transporter related	Keep
Cluster3624	3	COG0266	L	formamidopyrimidine-DNA glycosylase; Involved in base excision repair of DNA damaged by oxid [...]	Keep
Cluster521	46	NOG15270	S	hypothetical protein	Keep
Cluster2908	4	COG3845	R	ABC transporter related	Keep
Cluster2467	5	COG0438	M	glycosyl transferase, group 1	Keep
Cluster650	44	COG0592	L	proliferating cell nuclear antigen PcnA; Sliding clamp subunit. Responsible for tethering th [...]	Loss
Cluster1720	11	ND	/	ND	Keep
Cluster676	44	COG0005	F	methylthioadenosine phosphorylase	Keep
Cluster237	51	COG1293	J	hypothetical protein	Keep
Cluster523	46	COG3425	I	hydroxymethylglutaryl-CoA synthase	Loss
Cluster165	54	COG1064	G	alcohol dehydrogenase	Loss
Cluster4366	2	COG1695	K	PadR-like family transcriptional regulator	Keep
Cluster4344	2	COG1489	GT	sugar fermentation stimulation protein A	Keep
Cluster183	53	COG1013	C	pyruvate ferredoxin/flavodoxin oxidoreductase subunit beta	Keep
Cluster604	45	ND	/	ND	Keep
Cluster847	40	COG0720	H	hypothetical protein	Loss
Cluster5009	2	COG0438	M	glycosyl transferase, group 1	Keep
Cluster2995	4	COG0622	R	putative phosphoesterase	Keep
Cluster4926	2	COG1341	J	hypothetical protein	Keep
Cluster3418	3	COG1474	L	cell division control protein 6 family protein	Keep
Cluster153	55	COG2262	J	GTP1/OBG protein	Keep
Cluster129	57	COG1131	V	ABC transporter related	Loss
Cluster2756	4	COG0417	L	DNA polymerase I	Loss
Cluster562	45	COG2453	T	dual specificity protein phosphatase	Loss
Cluster12	107	COG5491	D	SNF7	Keep
Cluster342	49	COG0461	F	orotate phosphoribosyltransferase	Keep
Cluster672	44	COG1712	R	aspartate dehydrogenase; Specifically catalyzes the NAD or NADP-dependent dehydrogenation of [...]	Keep
Cluster489	46	COG1386	K	chromosome segregation and condensation protein ScpB	Keep
Cluster154	55	COG0638	O	proteasome endopeptidase complex	Keep
Cluster1093	33	COG2217	P	heavy metal translocating P-type ATPase	Keep
Cluster1584	15	COG1143	C	4Fe-4S ferredoxin iron-sulfur binding domain-containing protein	Keep
Cluster1773	10	NOG08160	U	hypothetical protein	Keep
Cluster1939	8	COG0589	T	UspA domain-containing protein	Loss
Cluster1941	8	COG1055	P	citrate transporter	Keep
Cluster117	59	COG0463	M	glycosyl transferase family protein	Keep
Cluster290	50	COG0444	EP	oligopeptide/dipeptide ABC transporter ATPase subunit	Keep
Cluster4522	2	ND	/	ND	Keep
Cluster573	45	COG2092	J	translation elongation factor aEF-1 beta; Promotes the exchange of GDP for GTP in EF-1-alpha [...]	Keep
Cluster447	47	COG1053	C	succinate dehydrogenase or fumarate reductase, flavoprotein subunit	Loss
Cluster477	47	COG1060	H	radical SAM domain-containing protein	Keep
Cluster744	42	ND	/	ND	Loss
Cluster3310	3	COG1474	L	cell division control protein 6 family protein	Loss
Cluster373	48	COG0648	L	apurinic endonuclease Apn1; Endonuclease IV plays a role in DNA repair. It cleaves phosphodi [...]	Keep
Cluster816	41	COG4992	E	acetylornithine and succinylornithine aminotransferase	Loss
Cluster60	78	COG3808	C	membrane-bound proton-translocating pyrophosphatase	Keep
Cluster464	47	COG0064	J	glutamyl-tRNA(Gln) amidotransferase subunit B	Keep
Cluster765	42	ND	/	ND	Loss
Cluster890	39	COG1063	ER	alcohol dehydrogenase	Loss
Cluster756	42	COG1236	J	beta-lactamase domain-containing protein	Keep
Cluster219	51	COG1028	IQR	short-chain dehydrogenase/reductase SDR	Keep
Cluster4638	2	COG0135	E	Phosphoribosylanthranilate isomerase	Keep
Cluster837	40	COG1028	IQR	short-chain dehydrogenase/reductase SDR	Loss
Cluster29	90	COG2084	I	2-hydroxy-3-oxopropionate reductase	Keep
Cluster2771	4	COG0521	H	bifunctional molybdenum cofactor biosynthesis protein MoaC/MogA; Together with moaA, is invo [...]	Keep
Cluster48	81	COG0174	E	type I glutamine synthetase	Keep
Cluster134	57	COG3794	C	blue (type1) copper domain-containing protein	Loss
Cluster2804	4	NOG231865	/	methyltransferase type 11	Keep
Cluster6359	2	ND	/	ND	Gain
Cluster508	46	COG1695	K	PadR-like family transcriptional regulator	Keep
Cluster6	124	COG2101	K	2-alkenal reductase; General factor that plays a role in the activation of archaeal genes tr [...]	Keep
Cluster708	43	NOG265907	/	hypothetical protein	Loss
Cluster624	44	COG1698	S	hypothetical protein	Keep
Cluster846	40	ND	/	ND	Loss
Cluster1902	9	ND	/	ND	Keep
Cluster2361	6	COG4177	E	ABC-type branched-chain amino acid transport system, permease component	Keep
Cluster415	48	COG1001	F	adenine deaminase	Keep
Cluster327	49	COG0072	J	phenylalanyl-tRNA synthetase subunit beta	Keep
Cluster39	86	NOG112939	S	pyridoxamine 5'-phosphate oxidase-related FMN-binding	Loss
Cluster2132	7	COG2217	P	heavy metal translocating P-type ATPase	Keep
Cluster1640	13	COG1812	H	S-adenosylmethionine synthetase	Keep
Cluster804	41	COG0394	T	protein tyrosine phosphatase	Keep
Cluster882	39	COG0460	E	homoserine dehydrogenase	Keep
Cluster6383	2	COG0798	P	arsenical-resistance protein	Gain
Cluster2059	7	COG1010	H	precorrin-3B C17-methyltransferase	Keep
Cluster1038	35	COG0030	J	ribosomal RNA adenine methylase transferase	Keep
Cluster1845	9	COG0639	T	metallophosphoesterase	Keep
Cluster3319	3	COG0644	C	flavoprotein	Keep
Cluster2074	7	NOG118477	S	hypothetical protein	Loss
Cluster6366	2	COG4274	S	hypothetical protein	Gain
Cluster922	38	NOG08160	U	hypothetical protein	Loss
Cluster1608	14	COG0677	M	UDP-N-acetyl-D-mannosaminuronic acid dehydrogenase	Keep
Cluster4377	2	COG4089	S	hypothetical protein	Keep
Cluster206	52	COG0126	G	phosphoglycerate kinase	Keep
Cluster2554	5	COG0463	M	glycosyl transferase family protein	Keep
Cluster79	72	COG0784	T	hypothetical protein	Keep
Cluster1267	26	COG3576	R	pyridoxamine 5'-phosphate oxidase-related FMN-binding	Loss
Cluster553	45	COG0079	E	class I/II aminotransferase	Keep
Cluster4	136	COG0459	O	thermosome	Keep
Cluster648	44	COG0084	N	TatD-related deoxyribonuclease	Keep
Cluster2706	5	COG4113	R	hypothetical protein	Keep
Cluster5315	2	COG1744	M	basic membrane lipoprotein	Keep
Cluster315	49	COG1976	J	translation initiation factor IF-6; Binds to the 60S ribosomal subunit and prevents its asso [...]	Keep
Cluster218	51	COG0133	E	tryptophan synthase subunit beta	Keep
Cluster1426	20	COG2888	R	hypothetical protein	Keep
Cluster2960	4	COG3360	R	putative cytoplasmic protein	Keep
Cluster189	53	COG0086	K	DNA-directed RNA polymerase subunit A'	Keep
Cluster4585	2	COG0174	E	type I glutamine synthetase	Loss
Cluster2216	6	COG0314	H	molybdenum cofactor biosynthesis protein D/E	Keep
Cluster2394	6	COG0864	K	CopG family transcriptional regulator	Keep
Cluster1194	29	COG0839	C	NADH-ubiquinone/plastoquinone oxidoreductase chain 6	Loss
Cluster630	44	COG1258	J	pseudouridylate synthase-like protein	Keep
Cluster335	49	COG0130	J	pseudouridylate synthase subunit TruB	Keep
Cluster1389	21	COG1656	S	hypothetical protein	Keep
Cluster2445	5	COG0662	G	cupin 2 domain-containing protein	Loss
Cluster107	62	COG0552	U	signal recognition particle-docking protein FtsY	Keep
Cluster2788	4	COG1027	E	fumarate lyase	Loss
Cluster746	42	COG4608	E	oligopeptide/dipeptide ABC transporter ATPase subunit	Keep
Cluster505	46	COG0560	E	phosphoserine phosphatase SerB	Keep
Cluster1358	22	COG0281	C	NAD-dependent malic enzyme	Keep
Cluster1539	16	COG2013	S	hypothetical protein	Keep
Cluster635	44	COG0503	F	adenine phosphoribosyltransferase; Catalyzes a salvage reaction resulting in the formation o [...]	Loss
Cluster1960	8	COG0404	E	glycine cleavage system aminomethyltransferase T; The glycine cleavage system catalyzes the [...]	Keep
Cluster3354	3	ND	/	ND	Keep
Cluster220	51	COG1964	R	radical SAM domain-containing protein	Keep
Cluster4364	2	COG0535	R	Radical SAM domain protein	Keep
Cluster2536	5	COG1942	Q	4-oxalocrotonate tautomerase family enzyme	Keep
Cluster2778	4	COG1695	K	PadR-like family transcriptional regulator	Keep
Cluster550	45	COG0109	HI	protoheme IX farnesyltransferase	Keep
Cluster365	48	COG0018	J	arginyl-tRNA synthetase	Keep
Cluster868	40	NOG265995	/	hypothetical protein	Keep
Cluster159	55	COG0574	G	pyruvate phosphate dikinase	Loss
Cluster454	47	NOG124503	U	hypothetical protein	Keep
Cluster525	46	COG2141	HR	luciferase family protein	Loss
Cluster2765	4	COG0667	R	aldo/keto reductase	Keep
Cluster1543	16	COG2064	W	type II secretion system protein	Loss
Cluster3409	3	KOG3474	C	molybdopterin synthase	Loss
Cluster1684	12	COG0457	R	TPR repeat-containing protein	Loss
Cluster684	43	COG0017	J	aspartyl-tRNA synthetase	Keep
Cluster2834	4	ND	/	ND	Keep
Cluster1934	8	COG1958	K	like-Sm ribonucleoprotein core	Keep
Cluster277	50	COG1155	C	H+transporting two-sector ATPase alpha/beta subunit central region; Produces ATP from ADP in [...]	Keep
Cluster289	50	COG0037	J	PP-loop domain-containing protein	Keep
Cluster234	51	COG2106	R	hypothetical protein	Keep
Cluster62	77	COG0120	G	ribose 5-phosphate isomerase	Keep
Cluster517	46	COG0198	J	KOW domain-containing protein; One of two assembly inititator proteins, it binds directly to [...]	Keep
Cluster528	46	COG0100	J	ribosomal protein S11	Keep
Cluster85	70	COG0457	R	TPR repeat-containing protein	Loss
Cluster2773	4	COG1144	C	ketoisovalerate oxidoreductase subunit VorD	Keep
Cluster2431	5	COG4986	P	binding-protein dependent transport system inner membrane protein; Part of a binding-protein [...]	Keep
Cluster2423	5	COG1163	J	small GTP-binding protein	Keep
Cluster770	42	COG1522	K	AsnC family transcriptional regulator	Keep
Cluster800	41	COG0010	E	Arginase	Keep
Cluster2451	5	COG1199	L	helicase C2	Keep
Cluster3259	4	ND	/	ND	Keep
Cluster1840	9	COG0451	M	NAD-dependent epimerase/dehydratase	Loss
Cluster1218	28	COG1135	E	ABC transporter related	Keep
Cluster2471	5	ND	/	ND	Loss
Cluster3892	3	COG0574	G	pyruvate phosphate dikinase	Keep
Cluster931	38	COG0053	P	cation diffusion facilitator family transporter	Keep
Cluster430	47	COG1491	R	hypothetical protein	Keep
Cluster193	53	COG0192	H	S-adenosylmethionine synthetase; Catalyzes the formation of S-adenosylmethionine from methio [...]	Loss
Cluster549	45	COG0512	EH	glutamine amidotransferase of anthranilate synthase	Keep
Cluster2069	7	ND	/	ND	Keep
Cluster410	48	COG0195	K	NusA family protein	Keep
Cluster843	40	COG0579	G	FAD dependent oxidoreductase	Loss
Cluster6375	2	ND	/	ND	Gain
Cluster429	47	COG1109	G	phosphoglucosamine mutase	Keep
Cluster20	97	COG1384	J	lysyl-tRNA synthetase	Keep
Cluster2744	4	NOG10984	/	hypothetical protein	Loss
Cluster1123	32	ND	/	ND	Keep
Cluster5923	2	ND	/	ND	Keep
Cluster512	46	COG0244	J	acidic ribosomal protein P0	Keep
Cluster125	58	COG1215	N	glycosyl transferase family protein	Keep
Cluster1169	30	COG0517	T	signal transduction protein	Loss
Cluster612	45	COG2968	S	hypothetical protein	Keep
Cluster834	41	COG2266	H	5-deoxyadenosylcobinamide phosphate nucleotidyltransferase	Keep
Cluster2732	4	COG0477	GEPR	proline/betaine transporter, putative	Keep
Cluster1639	13	COG0656	Q	aldo/keto reductase	Keep
Cluster1043	35	COG0066	E	3-isopropylmalate dehydratase, small subunit	Loss
Cluster492	46	COG1746	J	tRNA CCA-pyrophosphorylase	Keep
Cluster180	53	COG1205	L	DEAD/DEAH box helicase domain-containing protein	Keep
Cluster591	45	COG1354	L	chromosome segregation and condensation protein ScpA	Keep
Cluster992	37	COG3945	R	hemerythrin HHE cation binding domain-containing protein	Keep
Cluster264	50	COG0119	E	pyruvate carboxyltransferase	Keep
Cluster2250	6	COG0522	J	30S ribosomal protein S4; One of the primary rRNA binding proteins, it binds directly to 16S [...]	Keep
Cluster209	52	COG0165	E	argininosuccinate lyase	Keep
Cluster1665	13	COG0425	O	SirA family protein	Keep
Cluster889	39	COG1607	I	thioesterase superfamily protein	Loss
Cluster918	38	ND	/	ND	Keep
Cluster396	48	COG0002	E	N-acetyl-gamma-glutamyl-phosphate reductase; Involved in both the arginine and lysine biosyn [...]	Keep
Cluster227	51	COG2123	J	exosome complex RNA-binding protein Rrp42	Keep
Cluster1382	22	COG2164	S	hypothetical protein	Keep
Cluster297	50	COG1797	H	cobyrinic acid a,c-diamide synthase	Keep
Cluster2797	4	COG1228	Q	amidohydrolase	Keep
Cluster1854	9	ND	/	ND	Loss
Cluster287	50	COG0137	E	argininosuccinate synthase	Keep
Cluster4703	2	COG0582	LX	integrase family protein	Loss
Cluster38	86	COG1208	JM	nucleotidyl transferase	Keep
Cluster557	45	COG1990	J	peptidyl-tRNA hydrolase	Keep
Cluster1465	19	COG1926	R	phosphoribosyl transferase domain protein	Keep
Cluster752	42	COG0433	L	hypothetical protein	Loss
Cluster130	57	COG0644	C	flavoprotein	Loss
Cluster306	49	COG1024	I	enoyl-CoA hydratase/isomerase	Loss
Cluster450	47	COG0189	HJ	lysine biosynthesis enzyme LysX	Keep
Cluster301	50	COG2146	PQ	Rieske (2Fe-2S) domain protein	Keep
Cluster140	56	COG0215	J	cysteinyl-tRNA synthetase	Keep
Cluster279	50	COG0169	E	shikimate 5-dehydrogenase	Keep
Cluster0	278	COG1405	K	transcription factor TFIIB cyclin-related	Keep
Cluster4603	2	COG0438	M	glycosyl transferase, group 1	Loss
Cluster1074	34	COG1830	G	fructose-bisphosphate aldolase	Keep
Cluster3393	3	COG0531	E	amino acid permease-associated region	Keep
Cluster497	46	COG1601	J	translation initiation factor IF2/IF5	Keep
Cluster2809	4	COG0648	L	apurinic endonuclease Apn1; Endonuclease IV plays a role in DNA repair. It cleaves phosphodi [...]	Loss
Cluster4359	2	COG0535	R	Radical SAM domain protein	Keep
Cluster2011	8	COG1051	F	ADP-ribose pyrophosphatase	Keep
Cluster2062	7	COG0235	G	class II aldolase/adducin family protein	Keep
Cluster161	55	COG1097	J	exosome complex RNA-binding protein Rrp4	Keep
Cluster1945	8	NOG259680	/	putative transport transmembrane protein	Loss
Cluster556	45	COG0083	E	homoserine kinase	Keep
Cluster1874	9	COG0347	TE	nitrogen regulatory protein P-II	Keep
Cluster3378	3	COG0517	T	signal transduction protein	Gain
Cluster5908	2	COG2866	M	hypothetical protein	Keep
Cluster2802	4	COG1469	H	GTP cyclohydrolase; Converts GTP to 7,8-dihydro-D-neopterin 2',3'-cyclic phosphate, the firs [...]	Keep
[truncated: 2,193 more rows]
[truncated: 3 more columns]
