# Supplementary material for: Insights into the ecological roles and evolution of methyl-coenzyme M reductase-containing hot spring Archaea
Source: Nat Commun. 2019 Oct 8;10:4574. doi: 10.1038/s41467-019-12574-y (PMC6783470; doi:10.1038/s41467-019-12574-y)
Supplement: Supplementary file 9 — Supplementary Data 5 [file 41467_2019_12574_MOESM9_ESM.xlsx]

## Sheet: Sheet 1
Supplementary Data 5. The genome characteristics of the selected 91 complete and draft genomes (downloaded from public databases) in this research which were used to construct the concatenated mcrABG gene tree.
Taxon ID a	Organism name	Taxonomy	Scope	OGT	Description
CP002551.1	Methanobacterium lacus strain AL-21	Archaea; Euryarchaeota; Methanobacteria; Methanobacteriales; Methanobacteriaceae; Methanobacterium	Cultured	32~37	Northern peatlands
CP002772.1	Methanobacterium paludis strain SWAN1	Archaea; Euryarchaeota; Methanobacteria; Methanobacteriales; Methanobacteriaceae; Methanobacterium	Cultured	32~37	Northern peatlands
JMIY00000000.1	Ca. Methanoperedens nitroreducens strain ANME-2d	Archaea; Euryarchaeota; Methanomicrobia; Methanosarcinales; Ca. Methanoperedenaceae; Ca. Methanoperedens	MAG		Freshwater lake sediment grown in bioreactor fed with nitrate, ammonium and methane
CP009149.1	Methanocaldococcus bathoardescens strain JH146	Archaea; Euryarchaeota; Methanococci; Methanococcales; Methanocaldococcaceae; Methanocaldococcus	Cultured	82	Volcanically active deep-sea hydrothermal vent, Marker113 at caldera of Axial Seamount, Pacific Ocean
JQLR00000000.1	Methanosarcina soligelidi strain SMA-21	Archaea; Euryarchaeota; Methanomicrobia; Methanosarcinales; Methanosarcinaceae; Methanosarcina	Cultured	28	Siberian Permafrost-Affected Soil
JQJK00000000.1	Methanobacterium veterum strain MK4	Archaea; Euryarchaeota; Methanobacteria; Methanobacteriales; Methanobacteriaceae; Methanobacterium	Cultured	28	Permafrost sediment, Kolyma Lowland, Russia
JRHO00000000.1	Methanococcoides methylutens strain DSM 2657	Archaea; Euryarchaeota; Methanomicrobia; Methanosarcinales; Methanosarcinaceae; Methanococcoides	Cultured	35	Submarine canyon sediments off the coast of southern California
AXDV00000000.1	Methanolacinia paynteri strain DSM 2545	Archaea; Euryarchaeota; Methanomicrobia; Methanomicrobiales; Methanomicrobiaceae; Methanolacinia	Cultured	37	Marine sediment
JXOJ00000000.1	Methanoculleus sediminis strain S3Fa	Archaea; Euryarchaeota; Methanomicrobia; Methanomicrobiales; Methanomicrobiaceae; Methanoculleus	Cultured	37	Deep-sea sediment, Taiwan: SW, 96 Mud Volcano Group, Offshore
LKAZ00000000.1	Methanosarcina flavescens strain E03.2	Archaea; Euryarchaeota; Methanomicrobia; Methanosarcinales; Methanosarcinaceae; Methanosarcina	Cultured	45	Anaerobic digester sludge, Germany: near Cologne
LN734822.1	Methanobacterium formicicum isolate Mb9	Archaea; Euryarchaeota; Methanobacteria; Methanobacteriales; Methanobacteriaceae; Methanobacterium	Cultured		soil, Germany
CP011266.1	Methanobrevibacter millerae strain SM9	Archaea; Euryarchaeota; Methanobacteria; Methanobacteriales; Methanobacteriaceae; Methanobrevibacter	Cultured	37-39	Rumen fluid, New Zealand: Palmerston North
LGEU00000000.1	Methanobacteriaceae archaeon 41_258	Archaea; Euryarchaeota; Methanobacteria; Methanobacteriales; Methanobacteriaceae	MAG		Oil reservoir sample I2, USA: Alaska, North Slope, Ivishak formation
LGHB00000000.1	Methanosaeta harundinacea isolate 56_747	Archaea; Euryarchaeota; Methanomicrobia; Methanosarcinales; Methanosaetaceae; Methanosaeta	MAG		Oil reservoir sample SB2, USA: Alaska, North Slope, Schrader Bluff formation
LFRN00000000.1	Ca. Methanoculleus thermohydrogenotrophicum isolate DTU006	Archaea; Euryarchaeota; Methanomicrobia; Methanomicrobiales; Methanomicrobiaceae; Methanoculleus	MAG		Pool of bioreactors, Cattle manure, Denmark: Kgs. Lyngby
LFRW00000000.1	Methanomicrobia archaeon DTU008	Archaea; Euryarchaeota; Methanomicrobia; unclassified Methanomicrobia	MAG		Pool of bioreactors, Cattle manure, Denmark: Kgs. Lyngby
CP014265.1	Methanobrevibacter olleyae strain YLM1	Archaea; Euryarchaeota; Methanobacteria; Methanobacteriales; Methanobacteriaceae; Methanobrevibacter	Cultured	37	Rumen contents, New Zealand: Palmerston North
CP013703.1	methanogenic archaeon mixed culture ISO4-G1	Archaea; Euryarchaeota; Methanomicrobia; Methanomicrobiales; environmental samples	Cultured		Rumen contents, New Zealand: Palmerston North
BCNW00000000.1	Methanofollis ethanolicus strain HASU	Archaea; Euryarchaeota; Methanomicrobia; Methanomicrobiales; Methanomicrobiaceae; Methanofollis	Cultured		Coastal surface water of the northern Adriatic Sea, off the coast of Piran, Slovenia
BCNX00000000.1	Methanoculleus thermophilus strain CR-1	Archaea; Euryarchaeota; Methanomicrobia; Methanomicrobiales; Methanomicrobiaceae; Methanoculleus	Cultured	55	Brine-seawater interface of Red Sea's brine pools
LNJC00000000.1	Arc I group archaeon BMIXfssc0709_Meth_Bin006	Archaea; Euryarchaeota; Methanomicrobia; unclassified Methanomicrobia; Arc I group	MAG		Methanogenic purified terephthalic acid process wastewater treatment bioreactor, USA
LNJD00000000.1	Arc I group archaeon ADurb1113_Bin01801	Archaea; Euryarchaeota; Methanomicrobia; unclassified Methanomicrobia; Arc I group	MAG		Urbana Champaign Sanitary District anaerobic digester sludge, USA: Urbana, Illinois
LNGD00000000.1	Arc I group archaeon U1lsi0528_Bin089	Archaea; Euryarchaeota; Methanomicrobia; unclassified Methanomicrobia; Arc I group	MAG		Methanogenic purified terephthalic acid process wastewater treatment bioreactor, USA
LNGC00000000.1	Arc I group archaeon U1lsi0528_Bin055	Archaea; Euryarchaeota; Methanomicrobia; unclassified Methanomicrobia; Arc I group	MAG		Methanogenic purified terephthalic acid process wastewater treatment bioreactor, USA
BCNY00000000.1	Methanoculleus horonobensis strain T10	Archaea; Euryarchaeota; Methanomicrobia; Methanomicrobiales; Methanomicrobiaceae; Methanoculleus	Cultured	37-42	Oxygen minimum zones (OMZs) of the northeastern subarctic Pacific Ocean
LUYF00000000.1	Methanosarcinales archaeon Methan_02	Archaea; Euryarchaeota; Methanomicrobia; Methanosarcinales	MAG		3 replicate cellulose-degrading anaerobic digesters sampled at day 96 and day 362, Australia
LUYH00000000.1	Methanosarcinales archaeon Methan_04	Archaea; Euryarchaeota; Methanomicrobia; Methanosarcinales	MAG		3 replicate cellulose-degrading anaerobic digesters sampled at day 96 and day 362, Australia
LWMT00000000.1	Methanobrevibacter filiformis strain DSM 11501	Archaea; Euryarchaeota; Methanobacteria; Methanobacteriales; Methanobacteriaceae; Methanobrevibacter	Cultured	30	Hindgut of subterranean termite, Reticulitermes flavipes
LWMW00000000.1	Methanobrevibacter cuticularis strain DSM 11139	Archaea; Euryarchaeota; Methanobacteria; Methanobacteriales; Methanobacteriaceae; Methanobrevibacter	Cultured	37	Hindguts, Reticulitermes flavipes
LWMV00000000.1	Methanobrevibacter curvatus strain DSM 11111	Archaea; Euryarchaeota; Methanobacteria; Methanobacteriales; Methanobacteriaceae; Methanobrevibacter	Cultured	30	Hindguts, Reticulitermes flavipes
LYOS00000000.1	Ca. Syntrophoarchaeum caldarius isolate BOX2	Archaea; Euryarchaeota; Methanomicrobia; Methanosarcinales; ANME-2 cluster; Ca. Syntrophoarchaeum	MAG		Hydrothermal sediments, Mexico: Guaymas Basin, Gulf of California
LYOR00000000.1	Ca. Syntrophoarchaeum butanivorans isolate BOX1	Archaea; Euryarchaeota; Methanomicrobia; Methanosarcinales; ANME-2 cluster; Ca. Syntrophoarchaeum	MAG		Hydrothermal sediments, Mexico: Guaymas Basin, Gulf of California
CP017921.1	Methanohalophilus halophilus strain Z-7982	Archaea; Euryarchaeota; Methanomicrobia; Methanosarcinales; Methanosarcinaceae; Methanohalophilus	Cultured	26-36	Microbial mat, Hamelin Pool, Australia: Shark Bay
MSDW00000000.1	Ca. Methanohalarchaeum thermophilum isolate HMET1	Archaea; Euryarchaeota; Methanonatronarchaeia; Ca. Methanohalarchaeum	MAG	~50	Lake sediments, hypersaline salt lakes, Russia: Altai region
MRZU00000000.1	Methanonatronarchaeum thermophilum strain AMET1	Archaea; Euryarchaeota; Methanonatronarchaeia; Methanonatronarchaeum	Cultured	48~50	Hypersaline soda lakes
MBKP00000000.1	Methanolobus psychrotolerans strain YSF-03	Archaea; Euryarchaeota; Methanomicrobia; Methanosarcinales; Methanosarcinaceae; Methanolobus	Cultured	30~37	Lake sediments
NQLD00000000.1	Methanobrevibacter smithii strain WWM1085	Archaea; Euryarchaeota; Methanobacteria; Methanobacteriales; Methanobacteriaceae; Methanobrevibacter	Cultured		Stool
LMVM00000000.1	Methanobacterium bryantii strain M.o.H	Archaea; Euryarchaeota; Methanobacteria; Methanobacteriales; Methanobacteriaceae; Methanobacterium	Cultured	37-45	In Anaerobic biological treatment processes
LMVN00000000.1	Methanosphaera cuniculi strain 1R-7	Archaea; Euryarchaeota; Methanobacteria; Methanobacteriales; Methanobacteriaceae; Methanosphaera	Cultured	37	Oxygen minimum zones (OMZs) of the northeastern subarctic Pacific Ocean
LMVO00000000.1	Methanocorpusculum parvum strain XII	Archaea; Euryarchaeota; Methanomicrobia; Methanomicrobiales; Methanocorpusculaceae; Methanocorpusculum	Cultured	37	Oxygen minimum zones (OMZs) of the northeastern subarctic Pacific Ocean
LMVP00000000.1	Methanosarcina spelaei strain MC-15	Archaea; Euryarchaeota; Methanomicrobia; Methanosarcinales; Methanosarcinaceae; Methanosarcina	Cultured	33	Oxygen minimum zones (OMZs) of the northeastern subarctic Pacific Ocean
DACQ00000000.1	Methanosaetaceae archaeon UBA116	Archaea; Euryarchaeota; Methanomicrobia; Methanosarcinales; Methanosaetaceae	MAG		Crude oil
DACN00000000.1	Methanobacteriaceae archaeon UBA117	Archaea; Euryarchaeota; Methanobacteria; Methanobacteriales; Methanobacteriaceae	MAG		Crude oil
DACP00000000.1	Methanococcaceae archaeon UBA115	Archaea; Euryarchaeota; Methanobacteria; Methanobacteriales; Methanobacteriaceae	MAG		Crude oil
DAIN00000000.1	Methanomicrobiales archaeon UBA81	Archaea; Euryarchaeota; Methanomicrobia; Methanomicrobiales	MAG		Closed biodigester
DADM00000000.1	Methanosaeta harundinacea isolate UBA532	Archaea; Euryarchaeota; Methanomicrobia; Methanosarcinales; Methanosaetaceae; Methanosaeta	MAG		Waste water
DAFK00000000.1	Methanosaeta harundinacea isolate UBA281	Archaea; Euryarchaeota; Methanomicrobia; Methanosarcinales; Methanosaetaceae; Methanosaeta	MAG		Waste water
DAQG00000000.1	Methanosaeta harundinacea isolate UBA1	Archaea; Euryarchaeota; Methanomicrobia; Methanosarcinales; Methanosaetaceae; Methanosaeta	MAG		Marine sediment
DARA00000000.1	Methanomicrobiaceae archaeon UBA207	Archaea; Euryarchaeota; Methanomicrobia; Methanomicrobiales; Methanomicrobiaceae	MAG		Marine sediment
DARN00000000.1	Methanosarcinaceae archaeon UBA282	Archaea; Euryarchaeota; Methanomicrobia; Methanosarcinales; Methanosarcinaceae	MAG		Waste water
DASC00000000.1	Methanosarcinales archaeon UBA203	Archaea; Euryarchaeota; Methanomicrobia; Methanosarcinales	MAG		Oil polluted marine water
DASP00000000.1	Methanoregulaceae archaeon UBA467	Archaea; Euryarchaeota; Methanomicrobia; Methanomicrobiales; Methanoregulaceae	MAG		Waste water
DASQ00000000.1	Methanoculleus marisnigri isolate UBA468	Archaea; Euryarchaeota; Methanomicrobia; Methanomicrobiales; Methanomicrobiaceae; Methanoculleus	MAG		Waste water
DATN00000000.1	Methanobacteriaceae archaeon UBA587	Archaea; Euryarchaeota; Methanobacteria; Methanobacteriales; Methanobacteriaceae	MAG		Water
DAWR00000000.1	Methanosarcinales archaeon UBA261	Archaea; Euryarchaeota; Methanomicrobia; Methanosarcinales	MAG		Oil polluted marine water
DAWV00000000.1	Methanocorpusculaceae archaeon UBA425	Archaea; Euryarchaeota; Methanomicrobia; Methanomicrobiales; Methanocorpusculaceae	MAG		Mud
DAXT00000000.1	Methanosaeta harundinacea isolate UBA475	Archaea; Euryarchaeota; Methanomicrobia; Methanosarcinales; Methanosaetaceae; Methanosaeta	MAG		Waste water
DAKU00000000.1	Methanosarcinaceae archaeon UBA470	Archaea; Euryarchaeota; Methanomicrobia; Methanosarcinales; Methanosarcinaceae	MAG		Waste water
DATS00000000.1	Methanobacteriaceae archaeon UBA588	Archaea; Euryarchaeota; Methanobacteria; Methanobacteriales; Methanobacteriaceae	MAG		water
DAEI00000000.1	Methanomicrobia archaeon UBA590	Archaea; Euryarchaeota; Methanomicrobia; unclassified Methanomicrobia	MAG		Soil
DALW00000000.1	Methanobacteriaceae archaeon UBA541	Archaea; Euryarchaeota; Methanobacteria; Methanobacteriales; Methanobacteriaceae	MAG		Low methane producing sheep
DAWK00000000.1	Methanobacteriaceae archaeon UBA349	Archaea; Euryarchaeota; Methanobacteria; Methanobacteriales; Methanobacteriaceae	MAG		Biofilm
CP017881.1	Methanohalophilus portucalensis strain FDF-1T	Archaea; Euryarchaeota; Methanomicrobia; Methanosarcinales; Methanosarcinaceae; Methanohalophilus	Cultured	40	Sediments from a salinarium in Figeria da Foz
CP017803.1	Methanobrevibacter smithii strain KB11	Archaea; Euryarchaeota; Methanobacteria; Methanobacteriales; Methanobacteriaceae; Methanobrevibacter	Cultured	37	Fecal sample
CP017768.1	Methanobacterium subterraneum strain A8p	Archaea; Euryarchaeota; Methanobacteria; Methanobacteriales; Methanobacteriaceae; Methanobacterium	MAG		Groundwater of rock tunnel at 70 m depth
PGYG00000000.1	Ca. Methanoperedenaceae archaeon HGW-Methanoperedenaceae-1	Archaea; Euryarchaeota; Methanomicrobia; Methanosarcinales; Ca. Methanoperedenaceae	MAG		Ground water
PGYH00000000.1	Methanomicrobiales archaeon HGW-Methanomicrobiales-6	Archaea; Euryarchaeota; Methanomicrobia; Methanomicrobiales	MAG		Ground water
PGYK00000000.1	Methanomicrobiales archaeon HGW-Methanomicrobiales-3	Archaea; Euryarchaeota; Methanomicrobia; Methanomicrobiales	MAG		Ground water
PGYL00000000.1	Methanomicrobiales archaeon HGW-Methanomicrobiales-2	Archaea; Euryarchaeota; Methanomicrobia; Methanomicrobiales	MAG		Ground water
PGYM00000000.1	Methanomicrobiales archaeon HGW-Methanomicrobiales-1	Archaea; Euryarchaeota; Methanomicrobia; Methanomicrobiales	MAG		Ground water
PGYO00000000.1	Methanobacteriales archaeon HGW-Methanobacteriales-1	Archaea; Euryarchaeota; Methanomicrobia; Methanomicrobiales	MAG		Ground water
MZXQ00000000.1	ANME-2 cluster archaeon HR1	Archaea; Euryarchaeota; Methanomicrobia; Methanosarcinales; ANME-2 cluster	MAG		White microbial mat
CP026606.1	Methanococcus maripaludis strain DSM 2067	Archaea; Euryarchaeota; Methanococci; Methanococcales; Methanococcaceae; Methanococcus	Cultured	37	Marine marsh sediment
LT549891.1	Methanoculleus bourgensis isolate BA1	Archaea; Euryarchaeota; Methanomicrobia; Methanomicrobiales	Cultured	37	Biogas plant
LT607756.1	Methanobacterium congolense isolate Buetzberg	Archaea; Euryarchaeota; Methanobacteria; Methanobacteriales; Methanobacteriaceae; Methanobacterium	Cultured	37	Biogas sludge
FMID00000000.1	Methanoculleus chikugoensis isolate L21-II-0	Archaea; Euryarchaeota; Methanomicrobia; Methanomicrobiales; Methanomicrobiaceae; Methanoculleus	Cultured	28	Biogas sludge
LT608329.1	Methanothermobacter wolfeii isolate SIV6	Archaea; Euryarchaeota; Methanobacteria; Methanobacteriales; Methanobacteriaceae; Methanothermobacter	Cultured	60	Biogas sludge
FNCA00000000.1	Methanolobus vulcani strain PL 12/M	Archaea; Euryarchaeota; Methanomicrobia; Methanosarcinales; Methanosarcinaceae; Methanolobus	Cultured	37	Sea sediments
FOAK00000000.1	Methanobrevibacter gottschalkii strain DSM 11978	Archaea; Euryarchaeota; Methanobacteria; Methanobacteriales; Methanobacteriaceae; Methanobrevibacter	Cultured	29	Pig feces
FOHQ00000000.1	Methanococcoides vulcani strain SLH 33	Archaea; Euryarchaeota; Methanomicrobia; Methanosarcinales; Methanosarcinaceae; Methanococcoides	Cultured	30	Deep sediment samples covered by an orange microbial mat collected from the Napoli Mud Volcano
FOUJ00000000.1	Methanolobus profundi strain Mob M	Archaea; Euryarchaeota; Methanomicrobia; Methanosarcinales; Methanosarcinaceae; Methanolobus	Cultured	30	Saline, deep subsurface sand
FZMP00000000.1	Ca. Methanoperedens nitroreducens isolate Mnv1	Archaea; Euryarchaeota; Methanomicrobia; Methanosarcinales; Ca. Methanoperedenaceae; Ca. Methanoperedens	MAG		Soil, paddy field, reactor mass, Italy
OBDR00000000.1	Methanohalophilus euhalobius strain WG-1MB	Archaea; Euryarchaeota; Methanomicrobia; Methanosarcinales; Methanosarcinaceae; Methanohalophilus	Cultured	37	USA: Ohio
OKQL00000000.1	Methanobrevibacter oralis strain M2 CSUR P5920	Archaea; Euryarchaeota; Methanobacteria; Methanobacteriales; Methanobacteriaceae; Methanobrevibacter	Cultured	35	Human colostrum
RPGO00000000.1	Methanosarcinales archaeon isolate Eth-Arch1	Archaea; Euryarchaeota; Methanomicrobia; Methanosarcinales	MAG		Marine sediment, Atlantic Ocean: Gulf of Mexico
RSFX00000000.1	Archaeoglobi archaeon isolate rG16	Archaea; Euryarchaeota; Archaeoglobi; unclassified Archaeoglobi	MAG		Basaltic crust aquifer fluid in Pacific Ocean: Juan de Fuca Ridge
SUPS00000000.1	Ca. Helarchaeota ASGARD archaeon Hel_GB_A	Archaea; Asgard group; Ca. Helarchaeota	MAG		Deep-sea hydrothermal vent sediments in Guaymas Basin, Gulf of California
SUPR00000000.1	Ca. Helarchaeota ASGARD archaeon Hel_GB_B	Archaea; Asgard group; Ca. Helarchaeota	MAG		Deep-sea hydrothermal vent sediments in Guaymas Basin, Gulf of California
AE009439.1	Methanopyrus kandleri AV19	Archaea; Euryarchaeota; Methanopyri; Methanopyrales; Methanopyraceae; Methanopyrus	Cultured		Guaymas hot vents in anaerobic seawater at a depth of 2000 m
RXIJ00000000.1	Methanosarcinales archaeon isolate GoM-Arc1-GOS	Archaea; Euryarchaeota; Methanomicrobia; Methanosarcinales	MAG		Gulf of Mexico natural oil seep
RXIE00000000.1	Methanophagales archaeon ANME-1-THS	Archaea; Euryarchaeota; Methanomicrobia; Methanophagales	MAG		Tibetan Hot Spring sediment
RXIK00000000.1	Methanosarcinales archaeon isolate ANME-2c-GOS	Archaea; Euryarchaeota; Stenosarchaea group; Methanomicrobia; Methanosarcinales	MAG		Gulf of Mexico natural oil seep
RXIH00000000.1	Ca. Verstraetearchaeota archaeon isolate Verst-YHS	Archaea; Ca. Verstraetearchaeota	MAG		Yellowstone sulfidic hot spring sediment
RYFX00000000.1	Methanonatronarchaeia archaeon isolate Mnatro-ASL	Archaea; Euryarchaeota; Methanonatronarchaeia	MAG		Hypersaline soda lakes sediments in Russia: Kulunda Steppe, Lake Tanatar
RXIF00000000.1	Ca. Methanoliparum thermophilum isolate NM1a	Archaea; Euryarchaeota; Ca. Methanoliparia; Ca. Methanoliparales; Ca. Methanoliparaceae; Ca. Methanoliparum	MAG		Enrichment culture (50C) from petroleum sample
RXIL00000000.1	Ca. Methanolliviera hydrocarbonicum isolate NM1b	Archaea; Euryarchaeota; Ca. Methanoliparia; Ca. Methanoliparales; Ca. Methanollivieraceae; Ca. Methanolliviera	MAG		Oil polluted marine water in Coal Oil Point, Santa Barbara, California
RXIG00000000.1	Archaeon isolate NM3	Archaea	MAG		Yellowstone sulfidic hot spring sediment
RXII00000000.1	Archaeon isolate NM4	Archaea	MAG		Hot spring sediment, in Wyoming
RCOS00000000.1	Ca. Methanodesulfokores washburnensis strain MDKW	Archaea; Ca. Korarchaeota; Ca. Methanodesulfokores	MAG		Hot springs sediment in Yellowstone National Park, Wyoming, USA
QNUY00000000.1	Archaeoglobi archaeon isolate WYZ-LMO1	Archaea; Euryarchaeota; Archaeoglobi; unclassified Archaeoglobi	MAG		Hot springs sediment in Yellowstone National Park, Wyoming, USA
QNUZ00000000.1	Archaeoglobi archaeon isolate WYZ-LMO2	Archaea; Euryarchaeota; Archaeoglobi; unclassified Archaeoglobi	MAG		Hot springs sediment in Yellowstone National Park, Wyoming, USA
QNVA00000000.1	Archaeoglobi archaeon isolate WYZ-LMO3	Archaea; Euryarchaeota; Archaeoglobi; unclassified Archaeoglobi	MAG		Hot springs sediment in Yellowstone National Park, Wyoming, USA
QNVB00000000.1	Hadesarchaea archaeon isolate WYZ-LMO4	Archaea; Euryarchaeota; Hadesarchaea	MAG		Jinze hot spring, China
QNVC00000000.1	Hadesarchaea archaeon isolate WYZ-LMO5	Archaea; Euryarchaeota; Hadesarchaea	MAG		Jinze hot spring, China
QNVD00000000.1	Hadesarchaea archaeon isolate WYZ-LMO6	Archaea; Euryarchaeota; Hadesarchaea	MAG		Hot springs sediment in Yellowstone National Park, Wyoming, USA
QNVE00000000.1	Ca. Nezhaarchaeota archaeon WYZ-LMO7	Archaea; Ca. Nezhaarchaeota	MAG		Jinze hot spring, China
QNVF00000000.1	Ca. Nezhaarchaeota archaeon WYZ-LMO8	Archaea; Ca. Nezhaarchaeota	MAG		Jinze hot spring, China
QNVG00000000.1	Ca. Korarchaeota archaeon isolate WYZ-LMO9	Archaea; Ca. Korarchaeota	MAG		Hot springs sediment in Yellowstone National Park, Wyoming, USA
QNVH00000000.1	Ca. Verstraetearchaeota archaeon isolate WYZ-LMO10	Archaea; Ca. Verstraetearchaeota	MAG		Hot springs sediment in Yellowstone National Park, Wyoming, USA
QNVI00000000.1	Ca. Verstraetearchaeota archaeon isolate WYZ-LMO11	Archaea; Ca. Verstraetearchaeota	MAG		Hot springs sediment in Yellowstone National Park, Wyoming, USA
LIHJ01000000.1	Ca. Bathyarchaeota archaeon BA1	Archaea; Ca. Bathyarchaeota	MAG		Formation waters from coalbed methane well, Australia: Surat Basin, Queensland
LIHK01000000.1	Ca. Bathyarchaeota archaeon BA2	Archaea; Ca. Bathyarchaeota	MAG		Formation waters from coalbed methane well, Australia: Surat Basin, Queensland
MAGS01000000.1	Ca. Methanomethylicus mesodigestum isolate V1	Archaea; Ca. Verstraetearchaeota; Ca. Methanomethylia; Ca. Methanomethyliales; Ca. Methanomethyliaceae; Ca. Methanomethylicus	MAG		Sludge, Cellulose-degrading anaerobic digester, Australia: Brisbane
MAGT01000000.1	Ca. Methanomethylicus mesodigestum isolate V2	Archaea; Ca. Verstraetearchaeota; Ca. Methanomethylia; Ca. Methanomethyliales; Ca. Methanomethyliaceae; Ca. Methanomethylicus	MAG		Sludge, Cellulose-degrading anaerobic digester, Australia: Brisbane
MAGU00000000.1	Ca. Methanomethylicus oleusabulum isolate V3	Archaea; Ca. Verstraetearchaeota; Ca. Methanomethylia; Ca. Methanomethyliales; Ca. Methanomethyliaceae; Ca. Methanomethylicus	MAG		Sludge, Cellulose-degrading anaerobic digester, Australia: Brisbane
MAGV00000000.1	Ca. Methanosuratus petracarbonis isolate V4	Archaea; Ca. Verstraetearchaeota; Ca. Methanomethylia; Ca. Methanomethyliales; Ca. Methanomethyliaceae; Ca. Methanosuratus	MAG		Sludge, Cellulose-degrading anaerobic digester, Australia: Brisbane
MAGW00000000.1	Ca. Methanosuratus petracarbonis isolate V5	Archaea; Ca. Verstraetearchaeota; Ca. Methanomethylia; Ca. Methanomethyliales; Ca. Methanomethyliaceae; Ca. Methanosuratus	MAG		Sludge, Cellulose-degrading anaerobic digester, Australia: Brisbane
a The Taxon ID was obtained from the IMG-M database (in green; https://img.jgi.doe.gov/cgi-bin/m/main.cgi) and NCBI website (in blue; https://www.ncbi.nlm.nih.gov/).
Abbreviations: OGT, optimal growth temperature; MAG, metagenome-assembled genomes.
