# Supplementary material for: Insights into the ecological roles and evolution of methyl-coenzyme M reductase-containing hot spring Archaea
Source: Nat Commun. 2019 Oct 8;10:4574. doi: 10.1038/s41467-019-12574-y (PMC6783470; doi:10.1038/s41467-019-12574-y)
Supplement: Supplementary file 10 — Supplementary Data 6 [file 41467_2019_12574_MOESM10_ESM.xlsx]

## Sheet: Sheet 1
Supplementary Data 6. Reference genomes downloaded from public databases for the comparative genomics.
Groups	Taxon ID a	Organism name	Genome size (Mbp) b	Genome quality c			Taxonomy	Scope	Description
				Completeness	Contamination	Heterogeneity
Thaumarchaeota	2263082000	Thaumarchaeota archaeon DS1	1471938	89.16	0.97	100	Archaea; Thaumarchaeota	Single cell	pSL12 lineage: Thermal springs, Yellowstone National Park, WY, USA
	2263082001	Thaumarchaeota archaeon strain BS3	1664561	83.64	8.74	23.08	Archaea; Thaumarchaeota	Single cell	pSL12 lineage: Thermal springs, Yellowstone National Park, WY, USA
	2502545036	Candidatus Nitrosopumilus sp. BD31	1736420	98.54	0	0	Archaea; Thaumarchaeota; unclassified; Nitrosopumilales; Nitrosopumilaceae; Candidatus Nitrosopumilus	Cultured	Group I.1a: Marine sediment in San Francisco Bay Estuary
	2519899514	Thaumarchaeota archaeon BS4	1202119	83.98	0.97	0	Archaea; Thaumarchaeota	MAG	pSL12 lineage: Thermal springs in Yellowstone National Park, WY, USA
	2527291500	Thaumarchaeota archaeon SCGC AAA007-O23	1104502	97.33	2.09	100	Archaea; Thaumarchaeota	Single cell	Group I.1a: Ocean water column in Tropical gyre in the South Atlantic
	2603880166	Candidatus Nitrosocosmicus exaquare G61	2989777	99.03	2.91	0	Archaea; Thaumarchaeota; Nitrososphaeria; Nitrososphaerales; Nitrososphaeraceae; Candidatus Nitrosocosmicus	MAG	Group I.1b: Wastewater enrichment culture microbial communities from Guelph, Ontario, Canada
	2619619229	Candidatus Nitrosotenuis uzonensis	1636125	100	0.97	0	Archaea; Thaumarchaeota	Cultured	Group I.1a: Water and sediment from a terrestrial thermal spring in Kamchatka peninsula (Russia)
	2626541593	Uncultured Thaumarcheaota bin 8	2161851	97.09	4.05	0	Archaea; Thaumarchaeota	MAG	Group I.1a: Cymbastela concentrica associated, Bare Island, Sydney, Australia
	2627853696	Candidatus Nitrosopumilus piranensis strain D3C	1713078	100	0.97	0	Archaea; Thaumarchaeota; unclassified; Nitrosopumilales; Nitrosopumilaceae; Nitrosopumilus	Cultured	Group I.1a: Coastal surface water of the northern Adriatic Sea, off the coast of Piran, Slovenia
	2627854092	Candidatus Nitrosopumilus sp. NF5	1803090	100	0	0	Archaea; Thaumarchaeota; unclassified; Nitrosopumilales; Nitrosopumilaceae; Nitrosopumilus	Cultured	Group I.1a: Coastal surface water of the northern Adriatic Sea, off the coast of Piran, Slovenia
	2630968656	Marine Group I thaumarchaeote RSA3	1851918	100	8.74	77.78	Archaea; Thaumarchaeota	Single cell	Group I.1a: Brine-seawater interface of Red Sea's brine pools
	2630968793	Candidatus Nitrosopelagicus brevis CN25	1232128	99.51	0	0	Archaea; Thaumarchaeota; unclassified; unclassified; unclassified; Candidatus Nitrosopelagicus	MAG	Group I.1a: Open sea
	2636415618	Marine Group I thaumarchaeote SCGC AAA799-D11	1360628	86.89	0.97	0	Archaea; Thaumarchaeota	Single cell	Group I.1a: Brine-seawater interface of Red Sea's brine pools
	2639762712	Marine Group I crenarchaeon SCGC AB-629-I23	1045181	94.9	0	0	Archaea; Thaumarchaeota	Single cell	Group I.1a: Ocean water column in North Atlantic Ocean
	2651870206	Nitrosopelagicus sp. REDSEA-S19_B12N3	1520350	86.71	5.34	0	Archaea; Thaumarchaeota; unclassified; unclassified; unclassified; Candidatus Nitrosopelagicus	MAG	Group I.1a: Water columns in Red Sea, Saudi Arabia
	2651870209	Nitrosopelagicus sp. REDSEA-S31_B2	1012591	92.64	1.05	100	Archaea; Thaumarchaeota; unclassified; unclassified; unclassified; Candidatus Nitrosopelagicus	MAG	Group I.1a: Water columns in Red Sea, Saudi Arabia
	2651870211	Nitrosopelagicus sp. REDSEA-S37_B6	880237	89.81	1.94	100	Archaea; Thaumarchaeota; unclassified; unclassified; unclassified; Candidatus Nitrosopelagicus	MAG	Group I.1a: Water columns in Red Sea, Saudi Arabia
	2651870212	Nitrosopelagicus sp. REDSEA-S43_B1	979689	84.95	4.53	85.71	Archaea; Thaumarchaeota; unclassified; unclassified; unclassified; Candidatus Nitrosopelagicus	MAG	Group I.1a: Water columns in Red Sea, Saudi Arabia
	2654587877	unclassified Nitrosopumilaceae Bin 71	1439486	95.63	6.31	11.11	Archaea; Thaumarchaeota; unclassified; Nitrosopumilales; Nitrosopumilaceae	MAG	Group I.1a: Marine in northern Gulf of Mexico, LA
	2690315682	Nitrosopumilus sp. Nsub	1383621	100	0	0	Archaea; Thaumarchaeota; unclassified; Nitrosopumilales; Nitrosopumilaceae; Nitrosopumilus	Cultured	Group I.1a: Host-accociated, cold seep sponge collected from a seamount in the South China Sea
	2706794823	Marine archaeal group 1 JGI GoM_375m_188_E10	998384	88.75	0	0	Archaea; Thaumarchaeota; unclassified; Nitrosopumilales	Single cell	Group I.1a: deep chlorophyl maximum, Gulf of Mexico
	2721755844	Unclassified Thaumarchaeota DRTY7 bin_36	1241443	93.69	0.97	0	Archaea; Thaumarchaeota	MAG	pSL12 lineage: Hot spring in Tengchong, Yunnan, China
	CP024014.1	Candidatus Nitrosocaldus islandicus isolate 3F	1617394	99.03	0	0	Archaea; Thaumarchaeota; Nitrososphaeria; Candidatus Nitrosocaldales; Candidatus Nitrosocaldaceae; Candidatus Nitrosocaldus	Cultured	HWCGIII lineage: 73 ℃ hot spring biofilm, Iceland,Graendalur valley
	LT981265.1	Candidatus Nitrosocaldus cavascurensis strain SCU2	1577284	99.03	0	0	Archaea; Thaumarchaeota; Nitrososphaeria; Candidatus Nitrosocaldales; Candidatus Nitrosocaldaceae; Candidatus Nitrosocaldus	Cultured	HWCGIII lineage: Terrestrial hot spring, Ischia, Terme di Cavascura, Italy
	AEXL00000000.2	Candidatus Nitrosopumilus salaria BD31	1572953	92.39	1.94	0	Archaea; Thaumarchaeota; Nitrosopumilales; Nitrosopumilaceae; Nitrosopumilus	Cultured	Group I.1a: Sediments from San Francisco Bay estuary
	AFPU01000001.1	Candidatus Nitrosoarchaeum koreensis MY1	1607695	100	0	0	Archaea; Thaumarchaeota; Nitrosopumilales; Nitrosopumilaceae; Candidatus Nitrosoarchaeum	Cultured	Group I.1a: Isolated from an enrichment culture of a soil sample from the rhizosphere
	AHJG00000000.1	Candidatus Nitrosoarchaeum limnia BG20	1855557	99.03	5.83	83.33	Archaea; Thaumarchaeota; Nitrosopumilales; Nitrosopumilaceae; Candidatus Nitrosoarchaeum	Cultured	Group I.1a: Sediments from San Francisco Bay estuary
	AJVI00000000.1	Nitrosopumilus sp. SJ	1650825	96.12	0	0	Archaea; Thaumarchaeota; Nitrosopumilales; Nitrosopumilaceae; Nitrosopumilus	Cultured	Group I.1a: Marine sediment from the East Sea
	AVSQ00000000.1	Candidatus Nitrosotenuis chungbukensis strain MY2	1762967	99.03	0.97	0	Archaea; Thaumarchaeota; unclassified Thaumarchaeota; Candidatus Nitrosotenuis	Cultured	Group I.1a: Deep oligotrophic soil horizon at Chungbuk National University, Republic of Korea
	CM001158.1	Candidatus Nitrosoarchaeum limnia BG20	1743235	98.06	0	0	Archaea; Thaumarchaeota; Nitrosopumilales; Nitrosopumilaceae; Candidatus Nitrosoarchaeum	Cultured	Group I.1a: Coastal/estuarine sediments in USA
	CP000866.1	Nitrosopumilus maritimus SCM1	1645259	100	0.97	0	Archaea; Thaumarchaeota; Nitrosopumilales; Nitrosopumilaceae; Nitrosopumilus	Cultured	Group I.1a: Gravel from a tropical marine tank at the Seattle Aquarium
	CP002408.1	Candidatus Nitrososphaera gargensis Ga9.2	2833868	100	2.91	0	Archaea; Thaumarchaeota; Nitrososphaeria; Nitrososphaerales; Nitrososphaeraceae; Nitrososphaera	Cultured	Group I.1b: Garga hot spring in the Baikal rift zone, Russia
	CP003842.1	Candidatus Nitrosopumilus koreensis AR1	1639964	94.66	0	0	Archaea; Thaumarchaeota; Nitrosopumilales; Nitrosopumilaceae; Nitrosopumilus	Cultured	Group I.1a: Marine sediment off Svalbard, the Arctic Circle
	CP003843.1	Candidatus Nitrosopumilus sp. AR2	1690905	97.09	0	0	Archaea; Thaumarchaeota; Nitrosopumilales; Nitrosopumilaceae; Nitrosopumilus	Cultured	Group I.1a: Marine sediment off Svalbard, the Arctic Circle
	CP007174.1	Candidatus Nitrososphaera evergladensis SR1	2954373	100	2.91	0	Archaea; Thaumarchaeota; Nitrososphaeria; Nitrososphaerales; Nitrososphaeraceae; Nitrososphaera	Cultured	Group I.1b: Everglades soil in Gainesville, Florida, USA
	CP007536.1	Nitrososphaera viennensis EN76	2527938	100	0.97	0	Archaea; Thaumarchaeota; Nitrososphaeria; Nitrososphaerales; Nitrososphaeraceae; Nitrososphaera	Cultured	Group I.1b: Soil from Vienna, Austria
	CP011097.2	Candidatus Nitrosotenuis cloacae strain SAT1	1620156	100	1.94	0	Archaea; Thaumarchaeota; unclassified Thaumarchaeota; Candidatus Nitrosotenuis	Cultured	Group I.1a: Activated sludge in a full-scale WWTP in Tianjin, China
	DP000238.1	Cenarchaeum symbiosum A	2044856	99.03	0	0	Archaea; Thaumarchaeota; Cenarchaeales; Cenarchaeaceae; Cenarchaeum	MAG	Group I.1a: Marine sponge associated, 10-20 meters below sea level off the coast of Santa Barbara, CA, USA
	JNVL00000000.1	Marine Group I thaumarchaeote SCGC AAA799-E16	1415244	85.11	2.59	75	Archaea; Thaumarchaeota	Single cell	Group I.1a: Brine-seawater interface, Atlantis II Deep Red Sea
	LDXL00000000.1	Thaumarchaeota archaeon CSP1-1	1358353	99.03	0	0	Archaea; Thaumarchaeota	MAG	Group I.1a: Sediment at 5m depth from Rifle, Colorado, USA
	LFEW00000000.1	Thaumarchaeota archaeon casp-thauma1	1040997	90.29	0	0	Archaea; Thaumarchaeota	MAG	Group I.1a: Capian Sea near Babolsar in Iran
	LFEY00000000.1	Thaumarchaeota archaeon casp-thauma3	1221161	94.17	0	0	Archaea; Thaumarchaeota	MAG	Group I.1a: Capian Sea near Babolsar in Iran
	LFLC00000000.1	Nitrosopumilus sp. LS_AOA	1925182	100	0	0	Archaea; Thaumarchaeota; Nitrosopumilales; Nitrosopumilaceae; Nitrosopumilus	MAG	Group I.1a: Glass sponge collected from seamount of South China Sea
	LGTD00000000.1	Candidatus Nitrosopumilus sp. DDS1	1737236	94.82	3.24	0	Archaea; Thaumarchaeota; Nitrosopumilales; Nitrosopumilaceae; Nitrosopumilus	Cultured	Group I.1a: Water column from East Sea
	LIAL00000000.1	Nitrosopumilus sp. BACL13 MAG-121220-bin23	1270387	99.51	0.97	100	Archaea; Thaumarchaeota; Nitrosopumilales; Nitrosopumilaceae; Nitrosopumilus	MAG	Group I.1a: Surface water; brackish water collected from the surface of the Baltic Sea
	MNED00000000.1	Thaumarchaeota archaeon 13_1_40CM_38_12	1207146	85.11	0.97	0	Archaea; Thaumarchaeota	MAG	Unknown lineage: Soil sample from Angelo meadow plot 1 40cm depth in CA, USA
	MNFB00000000.1	Thaumarchaeota archaeon 13_1_40CM_4_38_7	1379486	80.91	0	0	Archaea; Thaumarchaeota	MAG	Unknown lineage: Soil sample from Angelo meadow plot 1 40cm depth in CA, USA
	MNFZ00000000.1	Thaumarchaeota archaeon 13_1_40CM_3_38_6	1450222	83.17	4.85	50	Archaea; Thaumarchaeota	MAG	Unknown lineage: Soil sample from Angelo meadow plot 1 40cm depth in CA, USA
Hades-	QNVB00000000.1	Hadesarchaea archaeon WYZ-LMO4	1064460	88.89	1.87	50	Archaea; Euryarchaeota; Hadesarchaea	MAG	Jinze Hot Spring, Yunnan, China
	QNVC00000000.1	Hadesarchaea archaeon WYZ-LMO5	1072899	83.26	0	0	Archaea; Euryarchaeota; Hadesarchaea	MAG	Jinze Hot Spring, Yunnan, China
	QNVD00000000.1	Hadesarchaea archaeon WYZ-LMO6	1241321	92.37	1.94	66.67	Archaea; Euryarchaeota; Hadesarchaea	MAG	Washburn Spring, WY, USA
	LQHI00000000.1	Hadesarchaea archaeon DG-33	786110	63.87	0.8	0	Archaea; Euryarchaeota; Hadesarchaea	MAG	Methane-rich estuary sediments 52-54 cm in White Oak River Estuary, North Carolina, USA
	LQHJ00000000.1	Hadesarchaea archaeon DG-33-1	928709	62.58	6.4	0	Archaea; Euryarchaeota; Hadesarchaea	MAG	Methane-rich estuary sediments 52-54 cm in White Oak River Estuary, North Carolina, USA
	LQMP00000000.1	Hadesarchaea archaeon YNP_N21	1206197	77.6	5.6	0	Archaea; Euryarchaeota; Hadesarchaea	MAG	Hot spring sediments in Yellowstone National Park, Wyoming, USA
	LQMQ00000000.1	Hadesarchaea archaeon YNP_45	1231125	89.72	1.87	0	Archaea; Euryarchaeota; Hadesarchaea	MAG	Hot spring sediments in Yellowstone National Park, Wyoming, USA
	PEXR00000000.1	Hadesarchaea archaeon CG08_land_8_20_14_0_20_51_8	614483	47.25	1.6	0	Archaea; Euryarchaeota; Hadesarchaea	MAG	Goundwater in Crystal Geyser near Green River, Utah, USA
Archaeaoglobales	CP002588.1	Archaeoglobus veneficus SNP6	1901943	99.35	0	0	Archaea; Euryarchaeota; Archaeoglobi; Archaeoglobales; Archaeoglobaceae; Archaeoglobus	Cultured	Black smoker wall, 3500 m depth in Mid-Atlantic Ridge
	CP001899.1	Ferroglobus placidus DSM 10642	2196266	100	0	0	Archaea; Euryarchaeota; Archaeoglobi; Archaeoglobales; Archaeoglobaceae; Ferroglobus	Cultured	Hallow submarine hydrothermal system at Vulcano Italy
	MTMY00000000.1	Archaeoglobus sp. JdFR-37	1972388	94.77	0.65	0	Archaea; Euryarchaeota; Archaeoglobi; Archaeoglobales; Archaeoglobaceae; Archaeoglobus	MAG	Basaltic crustal fluids in Pacific Ocean
	CP001857.1	Archaeoglobus profundus DSM 5631	1560622	99.84	0	0	Archaea; Euryarchaeota; Archaeoglobi; Archaeoglobales; Archaeoglobaceae; Archaeoglobus	Cultured	Deep sea hydrothermal vents; Mexico, Gulf of California, Guaymas Basin
	MTMJ00000000.1	Archaeoglobus sp. JdFR-22	2062495	98.69	0	0	Archaea; Euryarchaeota; Archaeoglobi; Archaeoglobales; Archaeoglobaceae; Archaeoglobus	MAG	Basaltic crustal fluids in Pacific Ocean
	CP009552.1	Geoglobus acetivorans strain SBH6	1860815	99.84	0	0	Archaea; Euryarchaeota; Archaeoglobi; Archaeoglobales; Archaeoglobaceae; Geoglobus	Cultured	Water from hydrothermal chimney-like structure on the Mid-Atlantic Ridge
	DACG00000000.1	Geoglobus sp. UBA235	1849604	92.16	0.65	0	Archaea; Euryarchaeota; Archaeoglobi; Archaeoglobales; Archaeoglobaceae; Geoglobus	MAG	Marine sediment in Pacific Ocean
	CP011267.1	Geoglobus ahangari strain 234	1770093	100	0	0	Archaea; Euryarchaeota; Archaeoglobi; Archaeoglobales; Archaeoglobaceae; Geoglobus	Cultured	Marine hydrothermal vent in Guaymas basin, USA
	CP005290.1	Archaeoglobus sulfaticallidus PM70-1	2076931	100	0	0	Archaea; Euryarchaeota; Archaeoglobi; Archaeoglobales; Archaeoglobaceae; Archaeoglobus	Cultured	Deep sea in Eastern flank of the Juan de Fuca Ridge, Canada
	MTML00000000.1	Archaeoglobus sp. JdFR-24	2701655	100	8.17	7.14	Archaea; Euryarchaeota; Archaeoglobi; Archaeoglobales; Archaeoglobaceae; Archaeoglobus	MAG	Basaltic crustal fluids in Pacific Ocean
	MTMO00000000.1	Archaeoglobus sp. JdFR-27	2359808	94.77	3.27	0	Archaea; Euryarchaeota; Archaeoglobi; Archaeoglobales; Archaeoglobaceae; Archaeoglobus	MAG	Basaltic crustal fluids in Pacific Ocean
	MTNC00000000.1	Archaeoglobus sp. JdFR-41	1749172	95.92	0	0	Archaea; Euryarchaeota; Archaeoglobi; Archaeoglobales; Archaeoglobaceae; Archaeoglobus	MAG	Basaltic crustal fluids in Pacific Ocean
	MTMS00000000.1	Archaeoglobus sp. JdFR-31	2351031	92.81	6.64	43.75	Archaea; Euryarchaeota; Archaeoglobi; Archaeoglobales; Archaeoglobaceae; Archaeoglobus	MAG	Basaltic crustal fluids in Pacific Ocean
	DACH00000000.1	Archaeoglobus sp. UBA234	2090049	98.69	0	0	Archaea; Euryarchaeota; Archaeoglobi; Archaeoglobales; Archaeoglobaceae; Archaeoglobus	MAG	Marine sediment in Pacific Ocean
	MTMW00000000.1	Archaeoglobus sp. JdFR-35	1700025	91.5	0.65	100	Archaea; Euryarchaeota; Archaeoglobi; Archaeoglobales; Archaeoglobaceae; Archaeoglobus	MAG	Basaltic crustal fluids in Pacific Ocean
	MTMT00000000.1	Archaeoglobus sp. JdFR-32	1964600	99.35	0	0	Archaea; Euryarchaeota; Archaeoglobi; Archaeoglobales; Archaeoglobaceae; Archaeoglobus	MAG	Basaltic crustal fluids in Pacific Ocean
	CP006577.1	Archaeoglobus fulgidus DSM 8774	2316287	100	0.65	0	Archaea; Euryarchaeota; Archaeoglobi; Archaeoglobales; Archaeoglobaceae; Archaeoglobus	Cultured	Marine oilfield, North sea
	LGEX00000000.1	Archaeoglobus fulgidus isolate 49_2300	2017823	96.73	0.65	0	Archaea; Euryarchaeota; Archaeoglobi; Archaeoglobales; Archaeoglobaceae; Archaeoglobus	MAG	Oil reservoir sample K2 in North Slope, Alaska
	AE000782.1	Archaeoglobus fulgidus DSM 4304	2178400	100	0	0	Archaea; Euryarchaeota; Archaeoglobi; Archaeoglobales; Archaeoglobaceae; Archaeoglobus	Cultured	Geothermally heated sea floor at Vulcano Island, Italy
	FJNF00000000.1	A. fulgidus isolate A._fulgidus_oil	2036821	100	0.1	0	Archaea; Euryarchaeota; Archaeoglobi; Archaeoglobales; Archaeoglobaceae; Archaeoglobus	Cultured	Deep sub-surface offshore oil reservoir in North Sea
	LGEQ00000000.1	Archaeoglobus fulgidus isolate 49_95	2037571	95.59	0.65	0	Archaea; Euryarchaeota; Archaeoglobi; Archaeoglobales; Archaeoglobaceae; Archaeoglobus	MAG	Oil reservoir sample I2 in North Slope, Alaska
	MTNA00000000.1	Archaeoglobus sp. JdFR-39	2278482	100	0.65	0	Archaea; Euryarchaeota; Archaeoglobi; Archaeoglobales; Archaeoglobaceae; Archaeoglobus	MAG	Basaltic crustal fluids in Pacific Ocean
	DAZM00000000.1	Archaeoglobus sp. UBA231	2176051	96.73	0.65	0	Archaea; Euryarchaeota; Archaeoglobi; Archaeoglobales; Archaeoglobaceae; Archaeoglobus	MAG	Marine sediment in Pacific Ocean
	DACI00000000.1	Archaeoglobus sp. UBA236	2202883	97.06	0.92	66.67	Archaea; Euryarchaeota; Archaeoglobi; Archaeoglobales; Archaeoglobaceae; Archaeoglobus	MAG	Marine sediment in Pacific Ocean
	DAVR00000000.1	Archaeoglobus sp. UBA230	2274541	99.35	0.65	0	Archaea; Euryarchaeota; Archaeoglobi; Archaeoglobales; Archaeoglobaceae; Archaeoglobus	MAG	Marine sediment in Pacific Ocean
	RSFX00000000.1	Cadidatus Polytropus marinifundus	2128222	99.84	1.96	0	Archaea; Euryarchaeota; Archaeoglobi	MAG	Pacific Ocean: Juan de Fuca Ridge
a The Taxon ID was obtained from the IMG-M database (in green; https://img.jgi.doe.gov/cgi-bin/m/main.cgi) and NCBI website (in blue; https://www.ncbi.nlm.nih.gov/).
b The genome size for the draft genomes was calculated by customed perl scripts.
c The quality of the genome bins were evaluated by CheckM (Parks et al., 2015).
